# Supplementary material for: Metabarcoding reveals distinct microbiotypes in the giant clam Tridacna maxima
Source: Microbiome. 2020 Apr 21;8:57. doi: 10.1186/s40168-020-00835-8 (PMC7175534; doi:10.1186/s40168-020-00835-8)
Supplement: Supplementary file 2 — Additional file 1. Numbering of remaining giant clams in the aquariums during the acclimation period and experimental period according to health status. d0: seeding in the aquarium, Alive: number of healthy giant clams, Death= number of dying giant clams, Pred: death by predation. PAT: P. damicornis, A. cytherea and T. maxima; AT: A. cytherea and T. maxima; T: T. maxima; L: lagoon temperature; S: thermal stress. [file 40168_2020_835_MOESM1_ESM.xlsx]

## Sheet: Table S1
Additional file 1: Numbering of remaining giant clams in the aquariums during the acclimation period and experimental period according to health status. d0: seeding in the aquarium, Alive: number of healthy giant clams, Death= number of dying giant clams, Pred: death by predation. PAT: P. damicornis, A. cytherea and T. maxima; AT: A. cytherea and T. maxima; T: T. maxima; L: lagoon temperature; S:…
Assembage	Experiment	Condition	Health status	d0	Acclimation period	Experimental period
T	1	L	Death		0	3
			Alive	12	12	9
T	2	L	Death		0	0
			Alive	12	12	12
T	1	S	Death		0	0
			Alive	12	12	12
T	2	S	Death		0	1
					0	4
			Alive	12	12	7
AT	1	L	Pred		0	1
			Death		1	6
			Alive	12	11	4
AT	2	L	Death		2	1
			Alive	12	10	9
AT	1	S	Pred		0	1
			Death		1	0
			Alive	12	11	10
AT	2	S	Death		0	9
			Alive	12	12	3
PAT	1	L	Death		0	2
			Alive	12	12	10
PAT	2	L	Death		0	0
			Alive	12	12	12
PAT	1	S	Death		3	6
			Alive	12	9	3
PAT	2	S	Death		0	9
			Alive	12	12	3
