# Supplementary material for: Metabarcoding reveals distinct microbiotypes in the giant clam Tridacna maxima
Source: Microbiome. 2020 Apr 21;8:57. doi: 10.1186/s40168-020-00835-8 (PMC7175534; doi:10.1186/s40168-020-00835-8)
Supplement: Supplementary file 3 — Additional file 2. Metabarcoding results of bacteria. PAT: P. damicornis, A. cytherea and T. maxima; AT: A. cytherea and T. maxima; T: T. maxima; 0: control; (1-3): experiment number; L: lagoon temperature; S: thermal stress; (1-4): sample number. [file 40168_2020_835_MOESM2_ESM.xlsx]

## Sheet: stability.trim.contigs.good.tri
Additional file 2: Metabarcoding results of bacteria (16S). PAT: P. damicornis, A. cytherea and T. maxima; AT: A. cytherea and T. maxima; T: T. maxima; 0: control; (1-3): experiment number; L: lagoon temperature; S: thermal stress; (1-4): sample number.
taxlevel	rankID	taxon	daughterlevels	total	T01.L.1	T01.L.2	T01.L.3	PAT1.S.1	T1.L.1	T1.L.2	T1.L.3	PAT1.L.1	PAT1.L.2	PAT1.L.3	T02.L.1	T02.L.2	PAT2.L.1	PAT2.L.2	PAT2.L.3	T2.L.1	T2.L.2	T2.L.3	PAT1.S.2	T1.S.1	T1.S.2	T1.S.3	PAT1.S.3	PAT1.S.4	T2.S.1	T2.S.2	T2.S.3	T03.L.1	T03.L.2	T03.L.3	AT1.S.1	AT1.S.2	AT1.L.1	AT1.L.2	AT1.L.3	AT1.S.3
0	0	Root	4	21714	723	1078	734	335	536	1025	1306	682	1295	499	1115	681	851	341	331	612	741	1010	760	721	380	1491	221	469	715	359	576	805	770	1201	523	288	1132	310	550	937
1	0.1	Archaea	3	35	0	0	0	0	0	0	2	0	5	0	1	0	3	0	0	0	0	0	9	0	0	1	0	0	1	0	0	0	0	14	0	0	1	0	0	0
2	0.1.1	Archaea_unclassified	1	10	0	0	0	0	0	0	0	0	0	0	0	0	0	0	0	0	0	0	0	0	0	0	0	0	0	0	0	0	0	10	0	0	0	0	0	0
3	0.1.1.1	Archaea_unclassified	1	10	0	0	0	0	0	0	0	0	0	0	0	0	0	0	0	0	0	0	0	0	0	0	0	0	0	0	0	0	0	10	0	0	0	0	0	0
4	0.1.1.1.1	Archaea_unclassified	1	10	0	0	0	0	0	0	0	0	0	0	0	0	0	0	0	0	0	0	0	0	0	0	0	0	0	0	0	0	0	10	0	0	0	0	0	0
5	0.1.1.1.1.1	Archaea_unclassified	1	10	0	0	0	0	0	0	0	0	0	0	0	0	0	0	0	0	0	0	0	0	0	0	0	0	0	0	0	0	0	10	0	0	0	0	0	0
6	0.1.1.1.1.1.1	Archaea_unclassified	0	10	0	0	0	0	0	0	0	0	0	0	0	0	0	0	0	0	0	0	0	0	0	0	0	0	0	0	0	0	0	10	0	0	0	0	0	0
2	0.1.2	Euryarchaeota	1	10	0	0	0	0	0	0	0	0	0	0	0	0	2	0	0	0	0	0	9	0	0	0	0	0	0	0	0	0	0	0	0	0	1	0	0	0
3	0.1.2.1	Halobacteria	1	10	0	0	0	0	0	0	0	0	0	0	0	0	2	0	0	0	0	0	9	0	0	0	0	0	0	0	0	0	0	0	0	0	1	0	0	0
4	0.1.2.1.1	Halobacteriales	1	10	0	0	0	0	0	0	0	0	0	0	0	0	2	0	0	0	0	0	9	0	0	0	0	0	0	0	0	0	0	0	0	0	1	0	0	0
5	0.1.2.1.1.1	Halobacteriaceae	1	10	0	0	0	0	0	0	0	0	0	0	0	0	2	0	0	0	0	0	9	0	0	0	0	0	0	0	0	0	0	0	0	0	1	0	0	0
6	0.1.2.1.1.1.1	Halococcus	0	10	0	0	0	0	0	0	0	0	0	0	0	0	2	0	0	0	0	0	9	0	0	0	0	0	0	0	0	0	0	0	0	0	1	0	0	0
2	0.1.3	Woesearchaeota_(DHVEG-6)	1	15	0	0	0	0	0	0	2	0	5	0	1	0	1	0	0	0	0	0	0	0	0	1	0	0	1	0	0	0	0	4	0	0	0	0	0	0
3	0.1.3.1	Woesearchaeota_(DHVEG-6)_cl	1	15	0	0	0	0	0	0	2	0	5	0	1	0	1	0	0	0	0	0	0	0	0	1	0	0	1	0	0	0	0	4	0	0	0	0	0	0
4	0.1.3.1.1	Woesearchaeota_(DHVEG-6)_or	1	15	0	0	0	0	0	0	2	0	5	0	1	0	1	0	0	0	0	0	0	0	0	1	0	0	1	0	0	0	0	4	0	0	0	0	0	0
5	0.1.3.1.1.1	Woesearchaeota_(DHVEG-6)_fa	1	15	0	0	0	0	0	0	2	0	5	0	1	0	1	0	0	0	0	0	0	0	0	1	0	0	1	0	0	0	0	4	0	0	0	0	0	0
6	0.1.3.1.1.1.1	Woesearchaeota_(DHVEG-6)_ge	0	15	0	0	0	0	0	0	2	0	5	0	1	0	1	0	0	0	0	0	0	0	0	1	0	0	1	0	0	0	0	4	0	0	0	0	0	0
1	0.2	Bacteria	44	21635	722	1077	731	335	535	1023	1303	680	1289	499	1111	679	846	341	331	610	737	1008	750	721	379	1489	218	469	713	359	574	803	770	1185	523	287	1129	309	550	937
2	0.2.1	Acetothermia	2	6	0	0	0	0	0	4	0	0	0	2	0	0	0	0	0	0	0	0	0	0	0	0	0	0	0	0	0	0	0	0	0	0	0	0	0	0
3	0.2.1.1	Acetothermia_cl	1	4	0	0	0	0	0	4	0	0	0	0	0	0	0	0	0	0	0	0	0	0	0	0	0	0	0	0	0	0	0	0	0	0	0	0	0	0
4	0.2.1.1.1	Acetothermia_or	1	4	0	0	0	0	0	4	0	0	0	0	0	0	0	0	0	0	0	0	0	0	0	0	0	0	0	0	0	0	0	0	0	0	0	0	0	0
5	0.2.1.1.1.1	Acetothermia_fa	1	4	0	0	0	0	0	4	0	0	0	0	0	0	0	0	0	0	0	0	0	0	0	0	0	0	0	0	0	0	0	0	0	0	0	0	0	0
6	0.2.1.1.1.1.1	Acetothermia_ge	0	4	0	0	0	0	0	4	0	0	0	0	0	0	0	0	0	0	0	0	0	0	0	0	0	0	0	0	0	0	0	0	0	0	0	0	0	0
3	0.2.1.2	Acetothermia_unclassified	1	2	0	0	0	0	0	0	0	0	0	2	0	0	0	0	0	0	0	0	0	0	0	0	0	0	0	0	0	0	0	0	0	0	0	0	0	0
4	0.2.1.2.1	Acetothermia_unclassified	1	2	0	0	0	0	0	0	0	0	0	2	0	0	0	0	0	0	0	0	0	0	0	0	0	0	0	0	0	0	0	0	0	0	0	0	0	0
5	0.2.1.2.1.1	Acetothermia_unclassified	1	2	0	0	0	0	0	0	0	0	0	2	0	0	0	0	0	0	0	0	0	0	0	0	0	0	0	0	0	0	0	0	0	0	0	0	0	0
6	0.2.1.2.1.1.1	Acetothermia_unclassified	0	2	0	0	0	0	0	0	0	0	0	2	0	0	0	0	0	0	0	0	0	0	0	0	0	0	0	0	0	0	0	0	0	0	0	0	0	0
2	0.2.2	Acidobacteria	12	329	20	28	8	0	22	27	18	3	28	2	15	14	6	0	3	3	0	60	4	8	3	39	0	0	19	0	3	5	0	18	6	0	2	0	0	8
3	0.2.2.1	AT-s3-28	1	2	0	0	0	0	0	0	0	0	0	0	0	0	0	0	0	0	0	0	2	0	0	0	0	0	0	0	0	0	0	0	0	0	0	0	0	0
4	0.2.2.1.1	AT-s3-28_or	1	2	0	0	0	0	0	0	0	0	0	0	0	0	0	0	0	0	0	0	2	0	0	0	0	0	0	0	0	0	0	0	0	0	0	0	0	0
5	0.2.2.1.1.1	AT-s3-28_fa	1	2	0	0	0	0	0	0	0	0	0	0	0	0	0	0	0	0	0	0	2	0	0	0	0	0	0	0	0	0	0	0	0	0	0	0	0	0
6	0.2.2.1.1.1.1	AT-s3-28_ge	0	2	0	0	0	0	0	0	0	0	0	0	0	0	0	0	0	0	0	0	2	0	0	0	0	0	0	0	0	0	0	0	0	0	0	0	0	0
3	0.2.2.2	Acidobacteria	1	3	0	0	0	0	0	0	0	0	1	0	0	0	0	0	2	1	0	0	0	0	0	0	0	0	0	0	0	0	0	0	0	0	0	0	0	0
4	0.2.2.2.1	Acidobacteriales	1	3	0	0	0	0	0	0	0	0	1	0	0	0	0	0	2	1	0	0	0	0	0	0	0	0	0	0	0	0	0	0	0	0	0	0	0	0
5	0.2.2.2.1.1	Acidobacteriaceae_(Subgroup_1)	3	3	0	0	0	0	0	0	0	0	1	0	0	0	0	0	2	1	0	0	0	0	0	0	0	0	0	0	0	0	0	0	0	0	0	0	0	0
6	0.2.2.2.1.1.1	Acidobacteriaceae_(Subgroup_1)_unclassified	0	1	0	0	0	0	0	0	0	0	0	0	0	0	0	0	1	0	0	0	0	0	0	0	0	0	0	0	0	0	0	0	0	0	0	0	0	0
6	0.2.2.2.1.1.2	Granulicella	0	1	0	0	0	0	0	0	0	0	1	0	0	0	0	0	0	1	0	0	0	0	0	0	0	0	0	0	0	0	0	0	0	0	0	0	0	0
6	0.2.2.2.1.1.3	uncultured	0	1	0	0	0	0	0	0	0	0	0	0	0	0	0	0	1	0	0	0	0	0	0	0	0	0	0	0	0	0	0	0	0	0	0	0	0	0
3	0.2.2.3	Acidobacteria_unclassified	1	21	1	6	0	0	0	0	3	0	1	0	1	3	0	0	0	0	0	1	0	1	0	4	0	0	0	0	1	0	0	0	0	0	0	0	0	0
4	0.2.2.3.1	Acidobacteria_unclassified	1	21	1	6	0	0	0	0	3	0	1	0	1	3	0	0	0	0	0	1	0	1	0	4	0	0	0	0	1	0	0	0	0	0	0	0	0	0
5	0.2.2.3.1.1	Acidobacteria_unclassified	1	21	1	6	0	0	0	0	3	0	1	0	1	3	0	0	0	0	0	1	0	1	0	4	0	0	0	0	1	0	0	0	0	0	0	0	0	0
6	0.2.2.3.1.1.1	Acidobacteria_unclassified	0	21	1	6	0	0	0	0	3	0	1	0	1	3	0	0	0	0	0	1	0	1	0	4	0	0	0	0	1	0	0	0	0	0	0	0	0	0
3	0.2.2.4	Blastocatellia	1	36	2	8	0	0	1	26	0	0	1	0	0	0	1	0	0	0	0	0	0	0	0	1	0	0	1	0	0	0	0	0	0	0	0	0	0	0
4	0.2.2.4.1	Blastocatellales	1	36	2	8	0	0	1	26	0	0	1	0	0	0	1	0	0	0	0	0	0	0	0	1	0	0	1	0	0	0	0	0	0	0	0	0	0	0
5	0.2.2.4.1.1	Blastocatellaceae_(Subgroup_4)	3	36	2	8	0	0	1	26	0	0	1	0	0	0	1	0	0	0	0	0	0	0	0	1	0	0	1	0	0	0	0	0	0	0	0	0	0	0
6	0.2.2.4.1.1.1	Blastocatella	0	6	2	3	0	0	1	2	0	0	1	0	0	0	1	0	0	0	0	0	0	0	0	1	0	0	0	0	0	0	0	0	0	0	0	0	0	0
6	0.2.2.4.1.1.2	Blastocatellaceae_(Subgroup_4)_ge	0	8	0	2	0	0	0	6	0	0	0	0	0	0	0	0	0	0	0	0	0	0	0	0	0	0	0	0	0	0	0	0	0	0	0	0	0	0
6	0.2.2.4.1.1.3	Blastocatellaceae_(Subgroup_4)_unclassified	0	22	0	3	0	0	0	18	0	0	0	0	0	0	0	0	0	0	0	0	0	0	0	0	0	0	1	0	0	0	0	0	0	0	0	0	0	0
3	0.2.2.5	Holophagae	5	188	15	12	4	0	0	1	14	2	16	1	6	5	2	0	0	1	0	55	2	7	3	27	0	0	15	0	1	3	0	14	2	0	1	0	0	7
4	0.2.2.5.1	Acanthopleuribacterales	1	27	1	2	0	0	0	0	5	0	3	0	0	1	0	0	0	0	0	0	0	1	3	4	0	0	0	0	0	2	0	5	2	0	0	0	0	2
5	0.2.2.5.1.1	Acanthopleuribacteraceae	1	27	1	2	0	0	0	0	5	0	3	0	0	1	0	0	0	0	0	0	0	1	3	4	0	0	0	0	0	2	0	5	2	0	0	0	0	2
6	0.2.2.5.1.1.1	Acanthopleuribacter	0	27	1	2	0	0	0	0	5	0	3	0	0	1	0	0	0	0	0	0	0	1	3	4	0	0	0	0	0	2	0	5	2	0	0	0	0	2
4	0.2.2.5.2	B276-D12	1	2	0	0	0	0	0	1	0	0	0	0	0	0	0	0	0	0	0	0	0	0	0	1	0	0	0	0	0	0	0	0	0	0	0	0	0	0
5	0.2.2.5.2.1	B276-D12_fa	1	2	0	0	0	0	0	1	0	0	0	0	0	0	0	0	0	0	0	0	0	0	0	1	0	0	0	0	0	0	0	0	0	0	0	0	0	0
6	0.2.2.5.2.1.1	B276-D12_ge	0	2	0	0	0	0	0	1	0	0	0	0	0	0	0	0	0	0	0	0	0	0	0	1	0	0	0	0	0	0	0	0	0	0	0	0	0	0
4	0.2.2.5.3	Holophagae_unclassified	1	15	0	3	0	0	0	0	3	0	0	0	0	1	0	0	0	0	0	5	0	0	0	2	0	0	1	0	0	0	0	0	0	0	0	0	0	0
5	0.2.2.5.3.1	Holophagae_unclassified	1	15	0	3	0	0	0	0	3	0	0	0	0	1	0	0	0	0	0	5	0	0	0	2	0	0	1	0	0	0	0	0	0	0	0	0	0	0
6	0.2.2.5.3.1.1	Holophagae_unclassified	0	15	0	3	0	0	0	0	3	0	0	0	0	1	0	0	0	0	0	5	0	0	0	2	0	0	1	0	0	0	0	0	0	0	0	0	0	0
4	0.2.2.5.4	Subgroup_10	4	134	12	7	4	0	0	0	6	2	13	1	6	2	2	0	0	1	0	50	2	6	0	19	0	0	13	0	1	1	0	3	0	0	1	0	0	5
5	0.2.2.5.4.1	CA002	1	112	10	2	4	0	0	0	6	1	9	1	6	2	0	0	0	1	0	48	1	5	0	17	0	0	8	0	0	0	0	0	0	0	1	0	0	4
6	0.2.2.5.4.1.1	CA002_ge	0	112	10	2	4	0	0	0	6	1	9	1	6	2	0	0	0	1	0	48	1	5	0	17	0	0	8	0	0	0	0	0	0	0	1	0	0	4
5	0.2.2.5.4.2	Subgroup_10_unclassified	1	8	1	4	0	0	0	0	0	0	0	0	0	0	0	0	0	0	0	2	0	0	0	1	0	0	0	0	0	0	0	0	0	0	0	0	0	0
6	0.2.2.5.4.2.1	Subgroup_10_unclassified	0	8	1	4	0	0	0	0	0	0	0	0	0	0	0	0	0	0	0	2	0	0	0	1	0	0	0	0	0	0	0	0	0	0	0	0	0	0
5	0.2.2.5.4.3	Sva0725	1	11	0	0	0	0	0	0	0	1	4	0	0	0	2	0	0	0	0	0	0	0	0	0	0	0	3	0	0	1	0	2	0	0	0	0	0	1
6	0.2.2.5.4.3.1	Sva0725_ge	0	11	0	0	0	0	0	0	0	1	4	0	0	0	2	0	0	0	0	0	0	0	0	0	0	0	3	0	0	1	0	2	0	0	0	0	0	1
5	0.2.2.5.4.4	TK85	1	3	1	1	0	0	0	0	0	0	0	0	0	0	0	0	0	0	0	0	1	1	0	1	0	0	2	0	1	0	0	1	0	0	0	0	0	0
6	0.2.2.5.4.4.1	TK85_ge	0	3	1	1	0	0	0	0	0	0	0	0	0	0	0	0	0	0	0	0	1	1	0	1	0	0	2	0	1	0	0	1	0	0	0	0	0	0
4	0.2.2.5.5	Subgroup_23	1	10	2	0	0	0	0	0	0	0	0	0	0	1	0	0	0	0	0	0	0	0	0	1	0	0	1	0	0	0	0	6	0	0	0	0	0	0
5	0.2.2.5.5.1	Subgroup_23_fa	1	10	2	0	0	0	0	0	0	0	0	0	0	1	0	0	0	0	0	0	0	0	0	1	0	0	1	0	0	0	0	6	0	0	0	0	0	0
6	0.2.2.5.5.1.1	Subgroup_23_ge	0	10	2	0	0	0	0	0	0	0	0	0	0	1	0	0	0	0	0	0	0	0	0	1	0	0	1	0	0	0	0	6	0	0	0	0	0	0
3	0.2.2.6	Solibacteres	1	7	0	1	0	0	0	0	0	0	1	1	0	0	0	0	0	0	0	3	0	0	0	2	0	0	0	0	0	0	0	0	1	0	1	0	0	0
4	0.2.2.6.1	Solibacterales	1	7	0	1	0	0	0	0	0	0	1	1	0	0	0	0	0	0	0	3	0	0	0	2	0	0	0	0	0	0	0	0	1	0	1	0	0	0
5	0.2.2.6.1.1	Solibacteraceae_(Subgroup_3)	2	7	0	1	0	0	0	0	0	0	1	1	0	0	0	0	0	0	0	3	0	0	0	2	0	0	0	0	0	0	0	0	1	0	1	0	0	0
6	0.2.2.6.1.1.1	Bryobacter	0	1	0	0	0	0	0	0	0	0	0	0	0	0	0	0	0	0	0	0	0	0	0	0	0	0	0	0	0	0	0	0	1	0	0	0	0	0
6	0.2.2.6.1.1.2	PAUC26f	0	6	0	1	0	0	0	0	0	0	1	1	0	0	0	0	0	0	0	3	0	0	0	2	0	0	0	0	0	0	0	0	0	0	1	0	0	0
3	0.2.2.7	Subgroup_17	1	5	0	0	0	0	0	0	0	0	1	0	2	0	0	0	0	0	0	0	0	0	0	0	0	0	0	0	0	0	0	2	0	0	0	0	0	0
4	0.2.2.7.1	Subgroup_17_or	1	5	0	0	0	0	0	0	0	0	1	0	2	0	0	0	0	0	0	0	0	0	0	0	0	0	0	0	0	0	0	2	0	0	0	0	0	0
5	0.2.2.7.1.1	Subgroup_17_fa	1	5	0	0	0	0	0	0	0	0	1	0	2	0	0	0	0	0	0	0	0	0	0	0	0	0	0	0	0	0	0	2	0	0	0	0	0	0
6	0.2.2.7.1.1.1	Subgroup_17_ge	0	5	0	0	0	0	0	0	0	0	1	0	2	0	0	0	0	0	0	0	0	0	0	0	0	0	0	0	0	0	0	2	0	0	0	0	0	0
3	0.2.2.8	Subgroup_22	1	14	0	0	0	0	0	0	0	1	3	0	2	2	0	0	0	1	0	0	0	0	0	1	0	0	3	0	1	0	0	1	0	0	0	0	0	1
4	0.2.2.8.1	Subgroup_22_or	1	14	0	0	0	0	0	0	0	1	3	0	2	2	0	0	0	1	0	0	0	0	0	1	0	0	3	0	1	0	0	1	0	0	0	0	0	1
5	0.2.2.8.1.1	Subgroup_22_fa	1	14	0	0	0	0	0	0	0	1	3	0	2	2	0	0	0	1	0	0	0	0	0	1	0	0	3	0	1	0	0	1	0	0	0	0	0	1
6	0.2.2.8.1.1.1	Subgroup_22_ge	0	14	0	0	0	0	0	0	0	1	3	0	2	2	0	0	0	1	0	0	0	0	0	1	0	0	3	0	1	0	0	1	0	0	0	0	0	1
3	0.2.2.9	Subgroup_26	1	6	0	0	0	0	0	0	1	0	1	0	0	4	0	0	0	0	0	1	0	0	0	0	0	0	0	0	0	0	0	0	0	0	0	0	0	0
4	0.2.2.9.1	Subgroup_26_or	1	6	0	0	0	0	0	0	1	0	1	0	0	4	0	0	0	0	0	1	0	0	0	0	0	0	0	0	0	0	0	0	0	0	0	0	0	0
5	0.2.2.9.1.1	Subgroup_26_fa	1	6	0	0	0	0	0	0	1	0	1	0	0	4	0	0	0	0	0	1	0	0	0	0	0	0	0	0	0	0	0	0	0	0	0	0	0	0
6	0.2.2.9.1.1.1	Subgroup_26_ge	0	6	0	0	0	0	0	0	1	0	1	0	0	4	0	0	0	0	0	1	0	0	0	0	0	0	0	0	0	0	0	0	0	0	0	0	0	0
3	0.2.2.10	Subgroup_5	1	4	0	0	0	0	0	0	0	0	0	0	4	0	0	0	0	0	0	0	0	0	0	0	0	0	0	0	0	0	0	0	0	0	0	0	0	0
4	0.2.2.10.1	Subgroup_5_or	1	4	0	0	0	0	0	0	0	0	0	0	4	0	0	0	0	0	0	0	0	0	0	0	0	0	0	0	0	0	0	0	0	0	0	0	0	0
5	0.2.2.10.1.1	Subgroup_5_fa	1	4	0	0	0	0	0	0	0	0	0	0	4	0	0	0	0	0	0	0	0	0	0	0	0	0	0	0	0	0	0	0	0	0	0	0	0	0
6	0.2.2.10.1.1.1	Subgroup_5_ge	0	4	0	0	0	0	0	0	0	0	0	0	4	0	0	0	0	0	0	0	0	0	0	0	0	0	0	0	0	0	0	0	0	0	0	0	0	0
3	0.2.2.11	Subgroup_6	1	29	2	1	4	0	21	0	0	0	0	0	0	0	0	0	0	0	0	0	0	0	0	0	0	0	0	0	0	1	0	0	1	0	0	0	0	0
4	0.2.2.11.1	Subgroup_6_or	1	29	2	1	4	0	21	0	0	0	0	0	0	0	0	0	0	0	0	0	0	0	0	0	0	0	0	0	0	1	0	0	1	0	0	0	0	0
5	0.2.2.11.1.1	Subgroup_6_fa	1	29	2	1	4	0	21	0	0	0	0	0	0	0	0	0	0	0	0	0	0	0	0	0	0	0	0	0	0	1	0	0	1	0	0	0	0	0
6	0.2.2.11.1.1.1	Subgroup_6_ge	0	29	2	1	4	0	21	0	0	0	0	0	0	0	0	0	0	0	0	0	0	0	0	0	0	0	0	0	0	1	0	0	1	0	0	0	0	0
3	0.2.2.12	Subgroup_9	1	14	0	0	0	0	0	0	0	0	3	0	0	0	3	0	1	0	0	0	0	0	0	4	0	0	0	0	0	1	0	1	2	0	0	0	0	0
4	0.2.2.12.1	Subgroup_9_or	1	14	0	0	0	0	0	0	0	0	3	0	0	0	3	0	1	0	0	0	0	0	0	4	0	0	0	0	0	1	0	1	2	0	0	0	0	0
5	0.2.2.12.1.1	Subgroup_9_fa	1	14	0	0	0	0	0	0	0	0	3	0	0	0	3	0	1	0	0	0	0	0	0	4	0	0	0	0	0	1	0	1	2	0	0	0	0	0
6	0.2.2.12.1.1.1	Subgroup_9_ge	0	14	0	0	0	0	0	0	0	0	3	0	0	0	3	0	1	0	0	0	0	0	0	4	0	0	0	0	0	1	0	1	2	0	0	0	0	0
2	0.2.3	Actinobacteria	6	298	8	10	2	0	22	3	19	3	14	6	8	17	41	18	18	4	2	7	89	4	3	11	0	5	7	2	39	14	19	15	0	3	11	3	6	5
3	0.2.3.1	Acidimicrobiia	1	58	4	8	0	0	0	0	8	3	9	2	1	5	8	0	0	2	0	0	7	2	0	9	0	0	4	0	7	0	1	9	0	0	2	0	0	5
4	0.2.3.1.1	Acidimicrobiales	6	58	4	8	0	0	0	0	8	3	9	2	1	5	8	0	0	2	0	0	7	2	0	9	0	0	4	0	7	0	1	9	0	0	2	0	0	5
5	0.2.3.1.1.1	Acidimicrobiaceae	3	14	0	3	0	0	0	0	0	1	5	0	0	1	1	0	0	1	0	0	2	0	0	1	0	0	0	0	5	0	0	0	0	0	1	0	0	1
6	0.2.3.1.1.1.1	Acidimicrobiaceae_unclassified	0	3	0	1	0	0	0	0	0	0	1	0	0	0	0	0	0	0	0	0	0	0	0	0	0	0	0	0	1	0	0	0	0	0	0	0	0	0
6	0.2.3.1.1.1.2	Ilumatobacter	0	10	0	2	0	0	0	0	0	1	3	0	0	1	1	0	0	1	0	0	2	0	0	1	0	0	0	0	4	0	0	0	0	0	1	0	0	1
6	0.2.3.1.1.1.3	uncultured	0	1	0	0	0	0	0	0	0	0	1	0	0	0	0	0	0	0	0	0	0	0	0	0	0	0	0	0	0	0	0	0	0	0	0	0	0	0
5	0.2.3.1.1.2	Acidimicrobiales_unclassified	1	10	1	0	0	0	0	0	2	0	2	1	0	0	2	0	0	1	0	0	0	0	0	3	0	0	0	0	2	0	0	1	0	0	0	0	0	1
6	0.2.3.1.1.2.1	Acidimicrobiales_unclassified	0	10	1	0	0	0	0	0	2	0	2	1	0	0	2	0	0	1	0	0	0	0	0	3	0	0	0	0	2	0	0	1	0	0	0	0	0	1
5	0.2.3.1.1.3	Iamiaceae	1	1	0	0	0	0	0	0	0	0	0	0	0	0	1	0	0	0	0	0	0	0	0	0	0	0	0	0	0	0	0	0	0	0	0	0	0	0
6	0.2.3.1.1.3.1	Iamia	0	1	0	0	0	0	0	0	0	0	0	0	0	0	1	0	0	0	0	0	0	0	0	0	0	0	0	0	0	0	0	0	0	0	0	0	0	0
5	0.2.3.1.1.4	OM1_clade	1	14	0	2	0	0	0	0	1	1	1	0	1	2	1	0	0	0	0	0	5	0	0	3	0	0	1	0	0	0	0	3	0	0	1	0	0	2
6	0.2.3.1.1.4.1	OM1_clade_ge	0	14	0	2	0	0	0	0	1	1	1	0	1	2	1	0	0	0	0	0	5	0	0	3	0	0	1	0	0	0	0	3	0	0	1	0	0	2
5	0.2.3.1.1.5	Sva0996_marine_group	1	11	3	0	0	0	0	0	3	1	1	1	0	1	2	0	0	0	0	0	0	1	0	2	0	0	2	0	0	0	1	4	0	0	0	0	0	0
6	0.2.3.1.1.5.1	Sva0996_marine_group_ge	0	11	3	0	0	0	0	0	3	1	1	1	0	1	2	0	0	0	0	0	0	1	0	2	0	0	2	0	0	0	1	4	0	0	0	0	0	0
5	0.2.3.1.1.6	uncultured	1	8	0	3	0	0	0	0	2	0	0	0	0	1	1	0	0	0	0	0	0	1	0	0	0	0	1	0	0	0	0	1	0	0	0	0	0	1
6	0.2.3.1.1.6.1	uncultured_ge	0	8	0	3	0	0	0	0	2	0	0	0	0	1	1	0	0	0	0	0	0	1	0	0	0	0	1	0	0	0	0	1	0	0	0	0	0	1
3	0.2.3.2	Actinobacteria	9	179	4	2	2	0	20	3	9	0	3	4	7	5	24	18	17	2	2	7	78	1	3	2	0	3	3	2	1	13	18	6	0	3	8	3	6	0
4	0.2.3.2.1	Actinobacteria_unclassified	1	14	0	0	0	0	0	0	1	0	0	2	0	0	1	0	0	0	0	3	7	0	0	0	0	0	0	0	0	0	0	0	0	0	1	0	0	0
5	0.2.3.2.1.1	Actinobacteria_unclassified	1	14	0	0	0	0	0	0	1	0	0	2	0	0	1	0	0	0	0	3	7	0	0	0	0	0	0	0	0	0	0	0	0	0	1	0	0	0
6	0.2.3.2.1.1.1	Actinobacteria_unclassified	0	14	0	0	0	0	0	0	1	0	0	2	0	0	1	0	0	0	0	3	7	0	0	0	0	0	0	0	0	0	0	0	0	0	1	0	0	0
4	0.2.3.2.2	Actinomycetales	1	3	0	0	0	0	0	0	0	0	0	0	2	0	0	0	1	0	0	0	1	0	0	0	0	0	0	0	0	0	0	0	0	0	0	0	0	0
5	0.2.3.2.2.1	Actinomycetaceae	1	3	0	0	0	0	0	0	0	0	0	0	2	0	0	0	1	0	0	0	1	0	0	0	0	0	0	0	0	0	0	0	0	0	0	0	0	0
6	0.2.3.2.2.1.1	Actinomyces	0	3	0	0	0	0	0	0	0	0	0	0	2	0	0	0	1	0	0	0	1	0	0	0	0	0	0	0	0	0	0	0	0	0	0	0	0	0
4	0.2.3.2.3	Corynebacteriales	5	37	3	1	1	0	0	0	4	0	1	0	0	3	9	2	4	0	0	0	12	1	0	0	0	2	0	0	0	7	7	2	0	2	3	2	3	0
5	0.2.3.2.3.1	Corynebacteriaceae	4	28	3	1	1	0	0	0	4	0	1	0	0	2	8	0	4	0	0	0	10	1	0	0	0	0	0	0	0	5	6	2	0	2	2	2	3	0
6	0.2.3.2.3.1.1	Corynebacteriaceae_unclassified	0	9	0	0	0	0	0	0	1	0	0	0	0	0	0	0	1	0	0	0	3	0	0	0	0	0	0	0	0	2	2	0	0	0	0	0	0	0
6	0.2.3.2.3.1.2	Corynebacterium	0	1	0	0	0	0	0	0	0	0	0	0	0	0	0	0	0	0	0	0	0	0	0	0	0	0	0	0	0	1	0	0	0	0	0	0	0	0
6	0.2.3.2.3.1.3	Corynebacterium_1	0	15	1	0	0	0	0	0	3	0	1	0	0	2	7	0	2	0	0	0	6	1	0	0	0	0	0	0	0	1	2	2	0	2	2	1	3	0
6	0.2.3.2.3.1.4	Lawsonella	0	3	2	1	1	0	0	0	0	0	0	0	0	0	1	0	1	0	0	0	1	0	0	0	0	0	0	0	0	1	2	0	0	0	0	1	0	0
5	0.2.3.2.3.2	Corynebacteriales_unclassified	1	3	0	0	0	0	0	0	0	0	0	0	0	1	0	1	0	0	0	0	0	0	0	0	0	0	0	0	0	0	0	0	0	0	1	0	0	0
6	0.2.3.2.3.2.1	Corynebacteriales_unclassified	0	3	0	0	0	0	0	0	0	0	0	0	0	1	0	1	0	0	0	0	0	0	0	0	0	0	0	0	0	0	0	0	0	0	1	0	0	0
5	0.2.3.2.3.3	Dietziaceae	1	1	0	0	0	0	0	0	0	0	0	0	0	0	0	0	0	0	0	0	0	0	0	0	0	0	0	0	0	1	0	0	0	0	0	0	0	0
6	0.2.3.2.3.3.1	Dietzia	0	1	0	0	0	0	0	0	0	0	0	0	0	0	0	0	0	0	0	0	0	0	0	0	0	0	0	0	0	1	0	0	0	0	0	0	0	0
5	0.2.3.2.3.4	Mycobacteriaceae	1	3	0	0	0	0	0	0	0	0	0	0	0	0	1	1	0	0	0	0	1	0	0	0	0	2	0	0	0	1	0	0	0	0	0	0	0	0
6	0.2.3.2.3.4.1	Mycobacterium	0	3	0	0	0	0	0	0	0	0	0	0	0	0	1	1	0	0	0	0	1	0	0	0	0	2	0	0	0	1	0	0	0	0	0	0	0	0
5	0.2.3.2.3.5	Nocardiaceae	2	2	0	0	0	0	0	0	0	0	0	0	0	0	0	0	0	0	0	0	1	0	0	0	0	0	0	0	0	0	1	0	0	0	0	0	0	0
6	0.2.3.2.3.5.1	Gordonia	0	1	0	0	0	0	0	0	0	0	0	0	0	0	0	0	0	0	0	0	1	0	0	0	0	0	0	0	0	0	0	0	0	0	0	0	0	0
6	0.2.3.2.3.5.2	Rhodococcus	0	1	0	0	0	0	0	0	0	0	0	0	0	0	0	0	0	0	0	0	0	0	0	0	0	0	0	0	0	0	1	0	0	0	0	0	0	0
4	0.2.3.2.4	Frankiales	3	5	0	0	0	0	1	0	0	0	0	0	0	0	1	0	0	0	0	0	1	0	0	0	0	0	1	0	0	0	0	0	0	0	1	0	0	0
5	0.2.3.2.4.1	Frankiaceae	1	1	0	0	0	0	1	0	0	0	0	0	0	0	0	0	0	0	0	0	0	0	0	0	0	0	0	0	0	0	0	0	0	0	0	0	0	0
6	0.2.3.2.4.1.1	Jatrophihabitans	0	1	0	0	0	0	1	0	0	0	0	0	0	0	0	0	0	0	0	0	0	0	0	0	0	0	0	0	0	0	0	0	0	0	0	0	0	0
5	0.2.3.2.4.2	Geodermatophilaceae	2	2	0	0	0	0	0	0	0	0	0	0	0	0	1	0	0	0	0	0	1	0	0	0	0	0	0	0	0	0	0	0	0	0	0	0	0	0
6	0.2.3.2.4.2.1	Blastococcus	0	1	0	0	0	0	0	0	0	0	0	0	0	0	1	0	0	0	0	0	0	0	0	0	0	0	0	0	0	0	0	0	0	0	0	0	0	0
6	0.2.3.2.4.2.2	Modestobacter	0	1	0	0	0	0	0	0	0	0	0	0	0	0	0	0	0	0	0	0	1	0	0	0	0	0	0	0	0	0	0	0	0	0	0	0	0	0
5	0.2.3.2.4.3	Nakamurellaceae	1	2	0	0	0	0	0	0	0	0	0	0	0	0	0	0	0	0	0	0	0	0	0	0	0	0	1	0	0	0	0	0	0	0	1	0	0	0
6	0.2.3.2.4.3.1	Nakamurella	0	2	0	0	0	0	0	0	0	0	0	0	0	0	0	0	0	0	0	0	0	0	0	0	0	0	1	0	0	0	0	0	0	0	1	0	0	0
4	0.2.3.2.5	Micrococcales	10	60	0	1	1	0	1	2	2	0	2	0	1	1	8	14	7	2	1	2	32	0	1	2	0	1	0	0	0	3	7	3	0	0	1	0	2	0
5	0.2.3.2.5.1	Beutenbergiaceae	1	1	0	0	0	0	0	0	0	0	0	0	0	0	0	0	0	0	0	0	0	0	0	0	0	1	0	0	0	0	0	0	0	0	0	0	0	0
6	0.2.3.2.5.1.1	Salana	0	1	0	0	0	0	0	0	0	0	0	0	0	0	0	0	0	0	0	0	0	0	0	0	0	1	0	0	0	0	0	0	0	0	0	0	0	0
5	0.2.3.2.5.2	Brevibacteriaceae	1	5	0	0	0	0	0	0	0	0	0	0	1	0	0	1	0	0	0	2	4	0	0	0	0	0	0	0	0	0	0	0	0	0	0	0	0	0
6	0.2.3.2.5.2.1	Brevibacterium	0	5	0	0	0	0	0	0	0	0	0	0	1	0	0	1	0	0	0	2	4	0	0	0	0	0	0	0	0	0	0	0	0	0	0	0	0	0
5	0.2.3.2.5.3	Demequinaceae	1	1	0	0	0	0	0	0	0	0	0	0	0	0	0	0	0	0	0	0	0	0	0	1	0	0	0	0	0	0	0	0	0	0	0	0	0	0
6	0.2.3.2.5.3.1	Demequinaceae_unclassified	0	1	0	0	0	0	0	0	0	0	0	0	0	0	0	0	0	0	0	0	0	0	0	1	0	0	0	0	0	0	0	0	0	0	0	0	0	0
5	0.2.3.2.5.4	Dermabacteraceae	1	1	0	0	0	0	0	0	0	0	1	0	0	0	0	0	0	0	0	0	1	0	0	0	0	0	0	0	0	0	0	0	0	0	1	0	0	0
6	0.2.3.2.5.4.1	Brachybacterium	0	1	0	0	0	0	0	0	0	0	1	0	0	0	0	0	0	0	0	0	1	0	0	0	0	0	0	0	0	0	0	0	0	0	1	0	0	0
5	0.2.3.2.5.5	Dermacoccaceae	2	3	0	0	0	0	0	0	0	0	0	0	0	0	1	0	1	0	0	0	3	0	0	0	0	0	0	0	0	0	1	1	0	0	0	0	0	0
6	0.2.3.2.5.5.1	Dermacoccaceae_unclassified	0	1	0	0	0	0	0	0	0	0	0	0	0	0	1	0	1	0	0	0	1	0	0	0	0	0	0	0	0	0	0	1	0	0	0	0	0	0
6	0.2.3.2.5.5.2	Kytococcus	0	2	0	0	0	0	0	0	0	0	0	0	0	0	0	0	0	0	0	0	2	0	0	0	0	0	0	0	0	0	1	0	0	0	0	0	0	0
5	0.2.3.2.5.6	Intrasporangiaceae	2	2	0	0	0	0	0	0	0	0	0	0	0	0	1	0	0	0	0	0	2	0	0	0	0	0	0	0	0	0	1	0	0	0	0	0	0	0
6	0.2.3.2.5.6.1	Intrasporangiaceae_unclassified	0	1	0	0	0	0	0	0	0	0	0	0	0	0	0	0	0	0	0	0	1	0	0	0	0	0	0	0	0	0	0	0	0	0	0	0	0	0
6	0.2.3.2.5.6.2	Janibacter	0	1	0	0	0	0	0	0	0	0	0	0	0	0	1	0	0	0	0	0	1	0	0	0	0	0	0	0	0	0	1	0	0	0	0	0	0	0
5	0.2.3.2.5.7	Microbacteriaceae	2	2	0	0	0	0	0	0	0	0	0	0	0	1	0	1	1	0	0	0	0	0	0	0	0	0	0	0	0	0	0	0	0	0	0	0	0	0
6	0.2.3.2.5.7.1	Microbacteriaceae_unclassified	0	1	0	0	0	0	0	0	0	0	0	0	0	0	0	1	1	0	0	0	0	0	0	0	0	0	0	0	0	0	0	0	0	0	0	0	0	0
6	0.2.3.2.5.7.2	Microbacterium	0	1	0	0	0	0	0	0	0	0	0	0	0	1	0	0	0	0	0	0	0	0	0	0	0	0	0	0	0	0	0	0	0	0	0	0	0	0
5	0.2.3.2.5.8	Micrococcaceae	4	27	0	1	1	0	1	2	1	0	1	0	0	0	6	10	4	2	1	0	10	0	1	0	0	0	0	0	0	3	5	2	0	0	0	0	1	0
6	0.2.3.2.5.8.1	Glutamicibacter	0	1	0	0	0	0	0	0	0	0	0	0	0	0	0	0	0	1	0	0	0	0	0	0	0	0	0	0	0	0	0	0	0	0	0	0	0	0
6	0.2.3.2.5.8.2	Kocuria	0	4	0	0	1	0	0	0	1	0	1	0	0	0	2	1	2	1	1	0	3	0	0	0	0	0	0	0	0	2	2	1	0	0	0	0	1	0
6	0.2.3.2.5.8.3	Micrococcaceae_unclassified	0	21	0	0	0	0	0	1	0	0	0	0	0	0	3	8	1	0	0	0	6	0	0	0	0	0	0	0	0	0	2	0	0	0	0	0	0	0
6	0.2.3.2.5.8.4	Micrococcus	0	1	0	1	0	0	1	1	0	0	0	0	0	0	1	1	1	0	0	0	1	0	1	0	0	0	0	0	0	1	1	1	0	0	0	0	0	0
5	0.2.3.2.5.9	Micrococcales_unclassified	1	17	0	0	0	0	0	0	1	0	0	0	0	0	0	2	0	0	0	0	12	0	0	1	0	0	0	0	0	0	0	0	0	0	0	0	1	0
6	0.2.3.2.5.9.1	Micrococcales_unclassified	0	17	0	0	0	0	0	0	1	0	0	0	0	0	0	2	0	0	0	0	12	0	0	1	0	0	0	0	0	0	0	0	0	0	0	0	1	0
5	0.2.3.2.5.10	Promicromonosporaceae	1	1	0	0	0	0	0	0	0	0	0	0	0	0	0	0	1	0	0	0	0	0	0	0	0	0	0	0	0	0	0	0	0	0	0	0	0	0
6	0.2.3.2.5.10.1	Cellulosimicrobium	0	1	0	0	0	0	0	0	0	0	0	0	0	0	0	0	1	0	0	0	0	0	0	0	0	0	0	0	0	0	0	0	0	0	0	0	0	0
4	0.2.3.2.6	Micromonosporales	1	2	0	0	0	0	0	0	0	0	0	0	0	0	0	0	0	0	0	0	0	0	0	0	0	0	0	0	0	0	2	0	0	0	0	0	0	0
5	0.2.3.2.6.1	Micromonosporaceae	1	2	0	0	0	0	0	0	0	0	0	0	0	0	0	0	0	0	0	0	0	0	0	0	0	0	0	0	0	0	2	0	0	0	0	0	0	0
6	0.2.3.2.6.1.1	Salinispora	0	2	0	0	0	0	0	0	0	0	0	0	0	0	0	0	0	0	0	0	0	0	0	0	0	0	0	0	0	0	2	0	0	0	0	0	0	0
4	0.2.3.2.7	Propionibacteriales	2	36	1	0	0	0	10	1	2	0	0	2	1	1	1	2	4	0	1	1	19	0	2	0	0	0	2	2	1	2	2	1	0	1	1	1	1	0
5	0.2.3.2.7.1	Nocardioidaceae	1	4	0	0	0	0	2	0	0	0	0	0	0	0	0	1	2	0	0	0	0	0	0	0	0	0	0	0	0	0	0	0	0	0	0	0	0	0
6	0.2.3.2.7.1.1	Nocardioides	0	4	0	0	0	0	2	0	0	0	0	0	0	0	0	1	2	0	0	0	0	0	0	0	0	0	0	0	0	0	0	0	0	0	0	0	0	0
5	0.2.3.2.7.2	Propionibacteriaceae	2	32	1	0	0	0	8	1	2	0	0	2	1	1	1	1	2	0	1	1	19	0	2	0	0	0	2	2	1	2	2	1	0	1	1	1	1	0
6	0.2.3.2.7.2.1	Propionibacteriaceae_unclassified	0	6	0	0	0	0	3	0	1	0	0	0	0	0	0	0	0	0	0	0	1	0	0	0	0	0	1	0	0	0	0	0	0	0	0	0	0	0
6	0.2.3.2.7.2.2	Propionibacterium	0	26	1	0	0	0	5	1	1	0	0	2	1	1	1	1	2	0	1	1	18	0	2	0	0	0	1	2	1	2	2	1	0	1	1	1	1	0
4	0.2.3.2.8	Pseudonocardiales	1	18	0	0	0	0	8	0	0	0	0	0	3	0	4	0	0	0	0	1	3	0	0	0	0	0	0	0	0	1	0	0	0	0	1	0	0	0
5	0.2.3.2.8.1	Pseudonocardiaceae	4	18	0	0	0	0	8	0	0	0	0	0	3	0	4	0	0	0	0	1	3	0	0	0	0	0	0	0	0	1	0	0	0	0	1	0	0	0
6	0.2.3.2.8.1.1	Actinomycetospora	0	1	0	0	0	0	0	0	0	0	0	0	0	0	1	0	0	0	0	0	0	0	0	0	0	0	0	0	0	0	0	0	0	0	1	0	0	0
6	0.2.3.2.8.1.2	Pseudonocardia	0	4	0	0	0	0	0	0	0	0	0	0	3	0	1	0	0	0	0	0	0	0	0	0	0	0	0	0	0	0	0	0	0	0	0	0	0	0
6	0.2.3.2.8.1.3	Pseudonocardiaceae_unclassified	0	9	0	0	0	0	7	0	0	0	0	0	0	0	0	0	0	0	0	0	1	0	0	0	0	0	0	0	0	1	0	0	0	0	0	0	0	0
6	0.2.3.2.8.1.4	Saccharopolyspora	0	4	0	0	0	0	1	0	0	0	0	0	0	0	2	0	0	0	0	1	2	0	0	0	0	0	0	0	0	0	0	0	0	0	0	0	0	0
4	0.2.3.2.9	Streptomycetales	1	4	0	0	0	0	0	0	0	0	0	0	0	0	0	0	1	0	0	0	3	0	0	0	0	0	0	0	0	0	0	0	0	0	0	0	0	0
5	0.2.3.2.9.1	Streptomycetaceae	1	4	0	0	0	0	0	0	0	0	0	0	0	0	0	0	1	0	0	0	3	0	0	0	0	0	0	0	0	0	0	0	0	0	0	0	0	0
6	0.2.3.2.9.1.1	Streptomyces	0	4	0	0	0	0	0	0	0	0	0	0	0	0	0	0	1	0	0	0	3	0	0	0	0	0	0	0	0	0	0	0	0	0	0	0	0	0
3	0.2.3.3	Actinobacteria_unclassified	1	7	0	0	0	0	0	0	0	0	0	0	0	7	0	0	0	0	0	0	0	0	0	0	0	0	0	0	0	0	0	0	0	0	0	0	0	0
4	0.2.3.3.1	Actinobacteria_unclassified	1	7	0	0	0	0	0	0	0	0	0	0	0	7	0	0	0	0	0	0	0	0	0	0	0	0	0	0	0	0	0	0	0	0	0	0	0	0
5	0.2.3.3.1.1	Actinobacteria_unclassified	1	7	0	0	0	0	0	0	0	0	0	0	0	7	0	0	0	0	0	0	0	0	0	0	0	0	0	0	0	0	0	0	0	0	0	0	0	0
6	0.2.3.3.1.1.1	Actinobacteria_unclassified	0	7	0	0	0	0	0	0	0	0	0	0	0	7	0	0	0	0	0	0	0	0	0	0	0	0	0	0	0	0	0	0	0	0	0	0	0	0
3	0.2.3.4	Nitriliruptoria	1	32	0	0	0	0	0	0	0	0	0	0	0	0	0	0	0	0	0	0	0	0	0	0	0	0	0	0	31	1	0	0	0	0	0	0	0	0
4	0.2.3.4.1	Euzebyales	1	32	0	0	0	0	0	0	0	0	0	0	0	0	0	0	0	0	0	0	0	0	0	0	0	0	0	0	31	1	0	0	0	0	0	0	0	0
5	0.2.3.4.1.1	Euzebyaceae	1	32	0	0	0	0	0	0	0	0	0	0	0	0	0	0	0	0	0	0	0	0	0	0	0	0	0	0	31	1	0	0	0	0	0	0	0	0
6	0.2.3.4.1.1.1	uncultured	0	32	0	0	0	0	0	0	0	0	0	0	0	0	0	0	0	0	0	0	0	0	0	0	0	0	0	0	31	1	0	0	0	0	0	0	0	0
3	0.2.3.5	Rubrobacteria	1	5	0	0	0	0	0	0	0	0	0	0	0	0	4	0	0	0	0	0	0	0	0	0	0	0	0	0	0	0	0	0	0	0	1	0	0	0
4	0.2.3.5.1	Rubrobacterales	1	5	0	0	0	0	0	0	0	0	0	0	0	0	4	0	0	0	0	0	0	0	0	0	0	0	0	0	0	0	0	0	0	0	1	0	0	0
5	0.2.3.5.1.1	Rubrobacteriaceae	1	5	0	0	0	0	0	0	0	0	0	0	0	0	4	0	0	0	0	0	0	0	0	0	0	0	0	0	0	0	0	0	0	0	1	0	0	0
6	0.2.3.5.1.1.1	Rubrobacter	0	5	0	0	0	0	0	0	0	0	0	0	0	0	4	0	0	0	0	0	0	0	0	0	0	0	0	0	0	0	0	0	0	0	1	0	0	0
3	0.2.3.6	Thermoleophilia	3	17	0	0	0	0	2	0	2	0	2	0	0	0	5	0	1	0	0	0	4	1	0	0	0	2	0	0	0	0	0	0	0	0	0	0	0	0
4	0.2.3.6.1	Gaiellales	3	9	0	0	0	0	2	0	2	0	1	0	0	0	0	0	1	0	0	0	1	1	0	0	0	2	0	0	0	0	0	0	0	0	0	0	0	0
5	0.2.3.6.1.1	Gaiellaceae	1	2	0	0	0	0	1	0	0	0	0	0	0	0	0	0	1	0	0	0	0	0	0	0	0	0	0	0	0	0	0	0	0	0	0	0	0	0
6	0.2.3.6.1.1.1	Gaiella	0	2	0	0	0	0	1	0	0	0	0	0	0	0	0	0	1	0	0	0	0	0	0	0	0	0	0	0	0	0	0	0	0	0	0	0	0	0
5	0.2.3.6.1.2	Gaiellales_unclassified	1	3	0	0	0	0	1	0	1	0	0	0	0	0	0	0	0	0	0	0	0	0	0	0	0	1	0	0	0	0	0	0	0	0	0	0	0	0
6	0.2.3.6.1.2.1	Gaiellales_unclassified	0	3	0	0	0	0	1	0	1	0	0	0	0	0	0	0	0	0	0	0	0	0	0	0	0	1	0	0	0	0	0	0	0	0	0	0	0	0
5	0.2.3.6.1.3	uncultured	1	4	0	0	0	0	0	0	1	0	1	0	0	0	0	0	0	0	0	0	1	1	0	0	0	1	0	0	0	0	0	0	0	0	0	0	0	0
6	0.2.3.6.1.3.1	uncultured_ge	0	4	0	0	0	0	0	0	1	0	1	0	0	0	0	0	0	0	0	0	1	1	0	0	0	1	0	0	0	0	0	0	0	0	0	0	0	0
4	0.2.3.6.2	Solirubrobacterales	2	5	0	0	0	0	0	0	0	0	1	0	0	0	5	0	0	0	0	0	0	0	0	0	0	0	0	0	0	0	0	0	0	0	0	0	0	0
5	0.2.3.6.2.1	Elev-16S-1332	1	4	0	0	0	0	0	0	0	0	1	0	0	0	4	0	0	0	0	0	0	0	0	0	0	0	0	0	0	0	0	0	0	0	0	0	0	0
6	0.2.3.6.2.1.1	Elev-16S-1332_ge	0	4	0	0	0	0	0	0	0	0	1	0	0	0	4	0	0	0	0	0	0	0	0	0	0	0	0	0	0	0	0	0	0	0	0	0	0	0
5	0.2.3.6.2.2	Solirubrobacterales_unclassified	1	1	0	0	0	0	0	0	0	0	0	0	0	0	1	0	0	0	0	0	0	0	0	0	0	0	0	0	0	0	0	0	0	0	0	0	0	0
6	0.2.3.6.2.2.1	Solirubrobacterales_unclassified	0	1	0	0	0	0	0	0	0	0	0	0	0	0	1	0	0	0	0	0	0	0	0	0	0	0	0	0	0	0	0	0	0	0	0	0	0	0
4	0.2.3.6.3	Thermoleophilia_unclassified	1	3	0	0	0	0	0	0	0	0	0	0	0	0	0	0	0	0	0	0	3	0	0	0	0	0	0	0	0	0	0	0	0	0	0	0	0	0
5	0.2.3.6.3.1	Thermoleophilia_unclassified	1	3	0	0	0	0	0	0	0	0	0	0	0	0	0	0	0	0	0	0	3	0	0	0	0	0	0	0	0	0	0	0	0	0	0	0	0	0
6	0.2.3.6.3.1.1	Thermoleophilia_unclassified	0	3	0	0	0	0	0	0	0	0	0	0	0	0	0	0	0	0	0	0	3	0	0	0	0	0	0	0	0	0	0	0	0	0	0	0	0	0
2	0.2.4	BRC1	1	5	0	0	0	0	0	0	0	0	0	0	1	0	0	0	0	0	0	0	0	0	0	1	0	0	0	0	0	0	0	0	0	0	0	0	0	3
3	0.2.4.1	BRC1_cl	1	5	0	0	0	0	0	0	0	0	0	0	1	0	0	0	0	0	0	0	0	0	0	1	0	0	0	0	0	0	0	0	0	0	0	0	0	3
4	0.2.4.1.1	BRC1_or	1	5	0	0	0	0	0	0	0	0	0	0	1	0	0	0	0	0	0	0	0	0	0	1	0	0	0	0	0	0	0	0	0	0	0	0	0	3
5	0.2.4.1.1.1	BRC1_fa	1	5	0	0	0	0	0	0	0	0	0	0	1	0	0	0	0	0	0	0	0	0	0	1	0	0	0	0	0	0	0	0	0	0	0	0	0	3
6	0.2.4.1.1.1.1	BRC1_ge	0	5	0	0	0	0	0	0	0	0	0	0	1	0	0	0	0	0	0	0	0	0	0	1	0	0	0	0	0	0	0	0	0	0	0	0	0	3
2	0.2.5	Bacteria_unclassified	1	767	28	50	20	3	6	46	58	5	54	36	13	40	33	9	0	28	11	14	2	38	9	83	2	13	35	7	14	5	7	82	5	3	6	17	4	21
3	0.2.5.1	Bacteria_unclassified	1	767	28	50	20	3	6	46	58	5	54	36	13	40	33	9	0	28	11	14	2	38	9	83	2	13	35	7	14	5	7	82	5	3	6	17	4	21
4	0.2.5.1.1	Bacteria_unclassified	1	767	28	50	20	3	6	46	58	5	54	36	13	40	33	9	0	28	11	14	2	38	9	83	2	13	35	7	14	5	7	82	5	3	6	17	4	21
5	0.2.5.1.1.1	Bacteria_unclassified	1	767	28	50	20	3	6	46	58	5	54	36	13	40	33	9	0	28	11	14	2	38	9	83	2	13	35	7	14	5	7	82	5	3	6	17	4	21
6	0.2.5.1.1.1.1	Bacteria_unclassified	0	767	28	50	20	3	6	46	58	5	54	36	13	40	33	9	0	28	11	14	2	38	9	83	2	13	35	7	14	5	7	82	5	3	6	17	4	21
2	0.2.6	Bacteroidetes	9	1685	29	105	72	71	61	94	232	210	158	32	48	44	36	7	8	38	10	15	7	79	33	117	23	24	70	15	96	24	28	112	8	5	32	4	13	48
3	0.2.6.1	Bacteroidetes_BD2-2	1	18	0	0	2	0	0	0	3	0	2	0	0	0	0	0	0	1	0	0	0	0	0	2	0	2	1	0	0	0	0	9	0	0	0	0	0	0
4	0.2.6.1.1	Bacteroidetes_BD2-2_or	1	18	0	0	2	0	0	0	3	0	2	0	0	0	0	0	0	1	0	0	0	0	0	2	0	2	1	0	0	0	0	9	0	0	0	0	0	0
5	0.2.6.1.1.1	Bacteroidetes_BD2-2_fa	1	18	0	0	2	0	0	0	3	0	2	0	0	0	0	0	0	1	0	0	0	0	0	2	0	2	1	0	0	0	0	9	0	0	0	0	0	0
6	0.2.6.1.1.1.1	Bacteroidetes_BD2-2_ge	0	18	0	0	2	0	0	0	3	0	2	0	0	0	0	0	0	1	0	0	0	0	0	2	0	2	1	0	0	0	0	9	0	0	0	0	0	0
3	0.2.6.2	Bacteroidetes_Incertae_Sedis	2	21	0	1	1	0	0	4	2	0	0	0	0	0	0	0	0	0	0	0	0	9	0	0	0	1	2	0	0	1	0	1	0	0	2	0	0	0
4	0.2.6.2.1	Order_II	1	17	0	1	0	0	0	4	2	0	0	0	0	0	0	0	0	0	0	0	0	9	0	0	0	1	0	0	0	1	0	0	0	0	1	0	0	0
5	0.2.6.2.1.1	Rhodothermaceae	2	17	0	1	0	0	0	4	2	0	0	0	0	0	0	0	0	0	0	0	0	9	0	0	0	1	0	0	0	1	0	0	0	0	1	0	0	0
6	0.2.6.2.1.1.1	Rhodothermaceae_unclassified	0	9	0	1	0	0	0	2	0	0	0	0	0	0	0	0	0	0	0	0	0	6	0	0	0	0	0	0	0	0	0	0	0	0	0	0	0	0
6	0.2.6.2.1.1.2	uncultured	0	8	0	0	0	0	0	2	2	0	0	0	0	0	0	0	0	0	0	0	0	3	0	0	0	1	0	0	0	1	0	0	0	0	1	0	0	0
4	0.2.6.2.2	Order_III	2	4	0	0	1	0	0	0	0	0	0	0	0	0	0	0	0	0	0	0	0	0	0	0	0	0	2	0	0	0	0	1	0	0	1	0	0	0
5	0.2.6.2.2.1	B2706-C7	1	3	0	0	0	0	0	0	0	0	0	0	0	0	0	0	0	0	0	0	0	0	0	0	0	0	2	0	0	0	0	1	0	0	1	0	0	0
6	0.2.6.2.2.1.1	B2706-C7_ge	0	3	0	0	0	0	0	0	0	0	0	0	0	0	0	0	0	0	0	0	0	0	0	0	0	0	2	0	0	0	0	1	0	0	1	0	0	0
5	0.2.6.2.2.2	Unknown_Family	1	1	0	0	1	0	0	0	0	0	0	0	0	0	0	0	0	0	0	0	0	0	0	0	0	0	0	0	0	0	0	0	0	0	0	0	0	0
6	0.2.6.2.2.2.1	Balneola	0	1	0	0	1	0	0	0	0	0	0	0	0	0	0	0	0	0	0	0	0	0	0	0	0	0	0	0	0	0	0	0	0	0	0	0	0	0
3	0.2.6.3	Bacteroidetes_VC21_Bac22	1	17	0	0	11	0	0	0	1	0	1	1	0	0	2	0	0	0	0	0	0	0	0	0	0	0	1	0	0	0	0	7	0	0	0	0	0	0
4	0.2.6.3.1	Bacteroidetes_VC21_Bac22_or	1	17	0	0	11	0	0	0	1	0	1	1	0	0	2	0	0	0	0	0	0	0	0	0	0	0	1	0	0	0	0	7	0	0	0	0	0	0
5	0.2.6.3.1.1	Bacteroidetes_VC21_Bac22_fa	1	17	0	0	11	0	0	0	1	0	1	1	0	0	2	0	0	0	0	0	0	0	0	0	0	0	1	0	0	0	0	7	0	0	0	0	0	0
6	0.2.6.3.1.1.1	Bacteroidetes_VC21_Bac22_ge	0	17	0	0	11	0	0	0	1	0	1	1	0	0	2	0	0	0	0	0	0	0	0	0	0	0	1	0	0	0	0	7	0	0	0	0	0	0
3	0.2.6.4	Bacteroidetes_unclassified	1	308	4	13	20	10	2	1	73	30	25	2	9	7	4	1	0	2	0	2	0	23	12	20	1	6	7	1	12	0	2	26	0	0	1	0	1	12
4	0.2.6.4.1	Bacteroidetes_unclassified	1	308	4	13	20	10	2	1	73	30	25	2	9	7	4	1	0	2	0	2	0	23	12	20	1	6	7	1	12	0	2	26	0	0	1	0	1	12
5	0.2.6.4.1.1	Bacteroidetes_unclassified	1	308	4	13	20	10	2	1	73	30	25	2	9	7	4	1	0	2	0	2	0	23	12	20	1	6	7	1	12	0	2	26	0	0	1	0	1	12
6	0.2.6.4.1.1.1	Bacteroidetes_unclassified	0	308	4	13	20	10	2	1	73	30	25	2	9	7	4	1	0	2	0	2	0	23	12	20	1	6	7	1	12	0	2	26	0	0	1	0	1	12
3	0.2.6.5	Bacteroidia	3	457	1	3	12	57	56	7	47	156	4	2	0	3	3	0	1	0	0	1	2	0	0	6	21	7	11	3	68	1	3	20	5	2	3	2	0	10
4	0.2.6.5.1	Bacteroidales	5	402	1	3	8	57	56	7	11	155	4	2	0	1	3	0	1	0	0	0	2	0	0	4	21	6	8	3	68	1	3	7	5	2	3	1	0	7
5	0.2.6.5.1.1	Bacteroidales_unclassified	1	34	0	0	1	6	2	4	0	7	1	0	0	0	0	0	0	0	0	0	0	0	0	0	2	1	1	0	8	0	0	1	1	1	0	0	0	1
6	0.2.6.5.1.1.1	Bacteroidales_unclassified	0	34	0	0	1	6	2	4	0	7	1	0	0	0	0	0	0	0	0	0	0	0	0	0	2	1	1	0	8	0	0	1	1	1	0	0	0	1
5	0.2.6.5.1.2	Marinilabiaceae	4	30	0	0	2	7	0	1	6	1	1	0	0	0	2	0	0	0	0	0	0	0	0	1	2	1	5	0	4	0	0	4	3	0	1	0	0	6
6	0.2.6.5.1.2.1	Carboxylicivirga	0	12	0	0	1	0	0	0	3	0	0	0	0	0	2	0	0	0	0	0	0	0	0	0	0	0	3	0	0	0	0	3	0	0	1	0	0	4
6	0.2.6.5.1.2.2	Marinifilum	0	7	0	0	0	4	0	0	0	0	0	0	0	0	0	0	0	0	0	0	0	0	0	0	2	1	1	0	0	0	0	0	3	0	0	0	0	0
6	0.2.6.5.1.2.3	Marinilabiaceae_unclassified	0	8	0	0	0	2	0	0	2	0	0	0	0	0	0	0	0	0	0	0	0	0	0	0	0	0	0	0	2	0	0	0	0	0	0	0	0	2
6	0.2.6.5.1.2.4	uncultured	0	3	0	0	1	1	0	1	1	1	1	0	0	0	0	0	0	0	0	0	0	0	0	1	0	0	1	0	2	0	0	1	0	0	0	0	0	0
5	0.2.6.5.1.3	Porphyromonadaceae	1	3	0	2	0	0	0	0	0	0	0	0	0	0	0	0	1	0	0	0	0	0	0	0	0	0	0	0	0	0	0	0	0	0	0	0	0	0
6	0.2.6.5.1.3.1	Porphyromonas	0	3	0	2	0	0	0	0	0	0	0	0	0	0	0	0	1	0	0	0	0	0	0	0	0	0	0	0	0	0	0	0	0	0	0	0	0	0
5	0.2.6.5.1.4	Prevotellaceae	1	1	0	0	0	0	0	0	0	0	0	0	0	0	0	0	0	0	0	0	1	0	0	0	0	0	0	0	0	0	0	0	0	0	0	0	0	0
6	0.2.6.5.1.4.1	Alloprevotella	0	1	0	0	0	0	0	0	0	0	0	0	0	0	0	0	0	0	0	0	1	0	0	0	0	0	0	0	0	0	0	0	0	0	0	0	0	0
5	0.2.6.5.1.5	Prolixibacteraceae	3	334	1	1	5	44	54	2	5	147	2	2	0	1	1	0	0	0	0	0	1	0	0	3	17	4	2	3	56	1	3	2	1	1	2	1	0	0
6	0.2.6.5.1.5.1	Prolixibacter	0	299	1	1	3	39	48	2	5	135	1	1	0	1	1	0	0	0	0	0	1	0	0	3	17	4	1	3	48	1	3	1	1	1	2	1	0	0
6	0.2.6.5.1.5.2	Prolixibacteraceae_unclassified	0	33	0	0	1	5	6	0	0	12	0	1	0	0	0	0	0	0	0	0	0	0	0	0	0	0	0	0	8	0	0	0	0	0	0	0	0	0
6	0.2.6.5.1.5.3	Sunxiuqinia	0	2	0	0	1	0	0	0	0	0	1	0	0	0	0	0	0	0	0	0	0	0	0	0	0	0	1	0	0	0	0	1	0	0	0	0	0	0
4	0.2.6.5.2	Bacteroidia_Incertae_Sedis	1	53	0	0	4	0	0	0	35	0	0	0	0	2	0	0	0	0	0	1	0	0	0	2	0	1	3	0	0	0	0	13	0	0	0	1	0	3
5	0.2.6.5.2.1	Draconibacteriaceae	2	53	0	0	4	0	0	0	35	0	0	0	0	2	0	0	0	0	0	1	0	0	0	2	0	1	3	0	0	0	0	13	0	0	0	1	0	3
6	0.2.6.5.2.1.1	Draconibacteriaceae_unclassified	0	22	0	0	2	0	0	0	13	0	0	0	0	1	0	0	0	0	0	0	0	0	0	0	0	0	2	0	0	0	0	5	0	0	0	0	0	0
6	0.2.6.5.2.1.2	Draconibacterium	0	31	0	0	2	0	0	0	22	0	0	0	0	1	0	0	0	0	0	1	0	0	0	2	0	1	1	0	0	0	0	8	0	0	0	1	0	3
4	0.2.6.5.3	Bacteroidia_unclassified	1	2	0	0	0	0	0	0	1	1	0	0	0	0	0	0	0	0	0	0	0	0	0	0	0	0	0	0	0	0	0	0	0	0	0	0	0	0
5	0.2.6.5.3.1	Bacteroidia_unclassified	1	2	0	0	0	0	0	0	1	1	0	0	0	0	0	0	0	0	0	0	0	0	0	0	0	0	0	0	0	0	0	0	0	0	0	0	0	0
6	0.2.6.5.3.1.1	Bacteroidia_unclassified	0	2	0	0	0	0	0	0	1	1	0	0	0	0	0	0	0	0	0	0	0	0	0	0	0	0	0	0	0	0	0	0	0	0	0	0	0	0
3	0.2.6.6	Cytophagia	2	195	5	38	9	1	0	27	30	11	27	4	2	12	6	3	1	3	0	0	0	4	6	34	0	2	6	0	3	0	0	11	0	0	1	1	3	5
4	0.2.6.6.1	Cytophagales	4	193	5	38	9	1	0	27	30	11	27	4	2	11	6	2	1	3	0	0	0	4	6	34	0	2	6	0	3	0	0	11	0	0	1	1	3	5
5	0.2.6.6.1.1	Cytophagaceae	3	6	4	0	0	0	0	0	0	0	0	0	0	0	0	1	0	2	0	0	0	0	0	0	0	0	0	0	0	0	0	0	0	0	0	0	1	0
6	0.2.6.6.1.1.1	Arcicella	0	2	2	0	0	0	0	0	0	0	0	0	0	0	0	0	0	0	0	0	0	0	0	0	0	0	0	0	0	0	0	0	0	0	0	0	0	0
6	0.2.6.6.1.1.2	Chryseolinea	0	2	0	0	0	0	0	0	0	0	0	0	0	0	0	0	0	2	0	0	0	0	0	0	0	0	0	0	0	0	0	0	0	0	0	0	0	0
6	0.2.6.6.1.1.3	Hymenobacter	0	2	2	0	0	0	0	0	0	0	0	0	0	0	0	1	0	0	0	0	0	0	0	0	0	0	0	0	0	0	0	0	0	0	0	0	1	0
5	0.2.6.6.1.2	Cytophagales_unclassified	1	15	0	4	0	0	0	0	1	0	2	0	0	0	0	0	0	0	0	0	0	0	0	8	0	0	0	0	0	0	0	0	0	0	0	0	0	0
6	0.2.6.6.1.2.1	Cytophagales_unclassified	0	15	0	4	0	0	0	0	1	0	2	0	0	0	0	0	0	0	0	0	0	0	0	8	0	0	0	0	0	0	0	0	0	0	0	0	0	0
5	0.2.6.6.1.3	Flammeovirgaceae	14	171	1	34	9	1	0	27	29	11	25	4	2	11	6	1	1	1	0	0	0	4	6	26	0	2	6	0	3	0	0	10	0	0	1	1	2	5
6	0.2.6.6.1.3.1	Candidatus_Amoebophilus	0	28	0	22	0	0	0	0	0	1	3	0	0	0	1	0	0	0	0	0	0	0	0	0	0	0	0	0	0	0	0	0	0	0	1	1	0	0
6	0.2.6.6.1.3.2	Ekhidna	0	10	0	3	0	0	0	0	6	0	1	0	0	0	1	0	0	0	0	0	0	0	2	0	0	0	0	0	0	0	0	0	0	0	0	0	2	0
6	0.2.6.6.1.3.3	Fabibacter	0	9	1	1	2	0	0	0	0	3	1	2	0	0	0	0	0	0	0	0	0	2	0	4	0	0	0	0	0	0	0	0	0	0	0	0	0	0
6	0.2.6.6.1.3.4	Flammeovirga	0	1	0	0	0	1	0	0	0	0	0	0	0	0	0	0	0	0	0	0	0	0	0	0	0	0	0	0	0	0	0	0	0	0	0	0	0	0
6	0.2.6.6.1.3.5	Flammeovirgaceae_unclassified	0	44	0	4	3	0	0	3	12	2	9	0	0	4	1	0	0	0	0	0	0	0	0	6	0	2	1	0	1	0	0	2	0	0	0	0	0	0
6	0.2.6.6.1.3.6	Flexithrix	0	2	0	1	1	0	0	0	0	0	1	0	0	0	0	0	0	0	0	0	0	0	0	0	0	0	1	0	0	0	0	0	0	0	0	0	0	0
6	0.2.6.6.1.3.7	Fulvivirga	0	2	0	0	0	0	0	0	0	0	0	0	0	1	0	0	0	0	0	0	0	0	0	0	0	0	0	0	0	0	0	0	0	0	0	0	0	1
6	0.2.6.6.1.3.8	Imperialibacter	0	1	0	0	0	0	0	0	0	0	0	0	0	0	1	0	0	0	0	0	0	0	0	0	0	0	0	0	0	0	0	0	0	0	0	0	0	0
6	0.2.6.6.1.3.9	Marinoscillum	0	3	0	0	0	0	0	0	0	1	1	0	0	0	0	0	1	0	0	0	0	0	1	0	0	0	0	0	0	0	0	0	0	0	0	0	0	0
6	0.2.6.6.1.3.10	Persicobacter	0	14	0	0	0	0	0	14	0	0	0	0	0	0	0	0	0	0	0	0	0	0	0	0	0	0	0	0	0	0	0	0	0	0	0	0	0	0
6	0.2.6.6.1.3.11	Reichenbachiella	0	4	0	0	0	0	0	0	0	3	1	0	0	0	0	0	0	0	0	0	0	0	0	0	0	0	0	0	0	0	0	0	0	0	0	0	0	0
6	0.2.6.6.1.3.12	Roseivirga	0	2	0	0	2	0	0	0	0	0	1	0	0	0	0	0	0	0	0	0	0	0	0	0	0	0	0	0	0	0	0	0	0	0	0	0	0	0
6	0.2.6.6.1.3.13	Tunicatimonas	0	3	0	0	0	0	0	0	0	0	0	0	0	0	0	0	0	0	0	0	0	0	1	0	0	0	0	0	2	0	0	0	0	0	0	0	0	0
6	0.2.6.6.1.3.14	uncultured	0	48	0	3	1	0	0	10	11	1	7	2	2	6	2	1	0	1	0	0	0	2	2	16	0	0	4	0	0	0	0	8	0	0	0	0	0	4
5	0.2.6.6.1.4	SGUS1108	1	1	0	0	0	0	0	0	0	0	0	0	0	0	0	0	0	0	0	0	0	0	0	0	0	0	0	0	0	0	0	1	0	0	0	0	0	0
6	0.2.6.6.1.4.1	SGUS1108_ge	0	1	0	0	0	0	0	0	0	0	0	0	0	0	0	0	0	0	0	0	0	0	0	0	0	0	0	0	0	0	0	1	0	0	0	0	0	0
4	0.2.6.6.2	Cytophagia_unclassified	1	2	0	0	0	0	0	0	0	0	0	0	0	1	0	1	0	0	0	0	0	0	0	0	0	0	0	0	0	0	0	0	0	0	0	0	0	0
5	0.2.6.6.2.1	Cytophagia_unclassified	1	2	0	0	0	0	0	0	0	0	0	0	0	1	0	1	0	0	0	0	0	0	0	0	0	0	0	0	0	0	0	0	0	0	0	0	0	0
6	0.2.6.6.2.1.1	Cytophagia_unclassified	0	2	0	0	0	0	0	0	0	0	0	0	0	1	0	1	0	0	0	0	0	0	0	0	0	0	0	0	0	0	0	0	0	0	0	0	0	0
3	0.2.6.7	Flavobacteriia	1	447	7	41	12	3	3	51	33	6	72	21	24	21	19	2	4	18	10	9	4	16	10	44	1	4	30	9	9	20	21	26	3	1	21	0	6	8
4	0.2.6.7.1	Flavobacteriales	5	447	7	41	12	3	3	51	33	6	72	21	24	21	19	2	4	18	10	9	4	16	10	44	1	4	30	9	9	20	21	26	3	1	21	0	6	8
5	0.2.6.7.1.1	Blattabacteriaceae	1	2	0	0	0	0	0	0	0	0	0	0	2	0	0	0	0	0	0	0	0	0	0	0	0	0	0	0	0	0	0	0	0	0	0	0	0	0
6	0.2.6.7.1.1.1	CN77	0	2	0	0	0	0	0	0	0	0	0	0	2	0	0	0	0	0	0	0	0	0	0	0	0	0	0	0	0	0	0	0	0	0	0	0	0	0
5	0.2.6.7.1.2	Cryomorphaceae	8	71	0	7	5	0	0	1	7	3	14	3	10	1	5	1	2	5	0	4	0	4	0	12	0	3	4	1	1	0	0	1	1	0	0	0	3	2
6	0.2.6.7.1.2.1	Crocinitomix	0	16	0	3	1	0	0	1	1	0	7	1	1	1	1	0	0	0	0	0	0	4	0	1	0	0	0	0	1	0	0	0	0	0	0	0	1	0
6	0.2.6.7.1.2.2	Cryomorpha	0	2	0	0	0	0	0	0	0	0	0	0	2	0	0	0	0	0	0	0	0	0	0	0	0	0	0	0	0	0	0	0	0	0	0	0	0	0
6	0.2.6.7.1.2.3	Cryomorphaceae_unclassified	0	18	0	2	0	0	0	0	5	2	3	1	1	0	1	0	0	0	0	0	0	0	0	4	0	0	1	0	0	0	0	1	0	0	0	0	2	0
6	0.2.6.7.1.2.4	Fluviicola	0	2	0	1	0	0	0	0	0	1	0	0	0	0	0	0	1	0	0	0	0	0	0	0	0	0	0	0	0	0	0	0	0	0	0	0	0	0
6	0.2.6.7.1.2.5	NS10_marine_group	0	3	0	0	0	0	0	0	0	0	1	0	0	0	0	0	0	0	0	0	0	0	0	0	0	0	0	1	0	0	0	0	0	0	0	0	0	1
6	0.2.6.7.1.2.6	Owenweeksia	0	11	0	0	0	0	0	0	0	0	1	0	3	0	2	1	1	5	0	4	0	0	0	0	0	0	1	0	0	0	0	0	1	0	0	0	0	0
6	0.2.6.7.1.2.7	Salinirepens	0	4	0	1	3	0	0	0	0	0	1	0	0	0	0	0	0	0	0	0	0	0	0	0	0	0	1	0	0	0	0	0	0	0	0	0	0	0
6	0.2.6.7.1.2.8	uncultured	0	15	0	0	1	0	0	0	1	0	1	1	3	0	1	0	0	0	0	0	0	0	0	7	0	3	1	0	0	0	0	0	0	0	0	0	0	1
5	0.2.6.7.1.3	Flavobacteriaceae	27	347	5	33	3	3	2	50	23	3	56	15	11	18	14	1	1	13	10	5	4	11	10	28	1	1	26	8	8	20	20	24	2	1	21	0	3	5
6	0.2.6.7.1.3.1	Actibacter	0	6	0	0	0	0	0	0	2	1	0	0	0	0	0	0	0	0	0	0	0	0	0	5	0	0	0	0	0	0	0	1	0	0	0	0	0	2
6	0.2.6.7.1.3.2	Aquibacter	0	12	0	0	0	0	0	0	0	0	1	0	2	3	0	0	0	0	0	0	0	1	0	3	1	0	2	2	0	0	0	4	1	0	2	0	0	1
6	0.2.6.7.1.3.3	Aquimarina	0	9	0	2	0	0	0	0	0	0	5	1	0	0	0	0	0	0	0	0	0	1	1	2	0	0	0	0	0	0	0	0	0	0	0	0	0	0
6	0.2.6.7.1.3.4	Aureicoccus	0	1	0	0	0	0	0	0	0	0	1	0	0	0	0	0	0	0	0	0	0	0	0	0	0	0	0	0	0	0	0	0	0	0	0	0	0	0
6	0.2.6.7.1.3.5	Aureisphaera	0	2	0	0	0	0	0	0	1	0	0	0	0	0	0	0	0	0	0	0	0	1	0	0	0	0	0	0	0	1	0	0	0	0	0	0	0	1
6	0.2.6.7.1.3.6	Chryseobacterium	0	6	0	0	0	0	0	0	0	0	0	0	0	0	0	0	0	0	0	0	0	0	0	0	0	0	0	0	0	2	4	0	0	1	0	0	0	0
6	0.2.6.7.1.3.7	Cloacibacterium	0	1	0	0	0	0	0	0	0	0	0	0	0	0	0	0	0	0	0	0	0	0	0	0	0	0	0	0	0	1	0	0	0	0	0	0	0	0
6	0.2.6.7.1.3.8	Costertonia	0	2	0	0	0	0	0	0	0	0	2	0	0	0	0	0	0	0	0	0	0	0	0	0	0	0	0	0	0	0	0	0	0	0	0	0	0	0
6	0.2.6.7.1.3.9	Croceitalea	0	2	0	0	0	0	0	0	0	0	2	0	0	0	0	0	0	0	0	0	0	0	0	0	0	0	1	0	0	0	0	0	0	0	0	0	0	0
6	0.2.6.7.1.3.10	Dokdonia	0	1	0	0	0	0	0	0	0	0	0	0	0	0	0	0	0	0	0	0	0	0	0	0	0	0	0	0	0	0	0	0	0	0	1	0	0	0
6	0.2.6.7.1.3.11	Flagellimonas	0	13	0	2	0	0	0	0	1	0	3	5	0	0	1	0	0	1	0	0	0	0	0	0	0	0	0	0	0	0	0	0	0	0	0	0	0	0
6	0.2.6.7.1.3.12	Flavobacteriaceae_unclassified	0	186	1	15	2	0	0	34	13	1	18	6	2	10	6	0	0	8	9	3	2	6	5	14	0	0	14	3	3	8	10	12	1	0	13	0	1	0
6	0.2.6.7.1.3.13	Flavobacterium	0	9	0	0	0	0	1	0	0	0	0	0	0	0	1	0	0	0	0	0	0	0	0	0	0	0	0	0	0	3	3	1	0	0	0	0	0	0
6	0.2.6.7.1.3.14	Frondibacter	0	1	0	0	0	0	0	0	0	0	0	0	0	0	0	0	0	0	0	0	0	0	0	0	0	1	0	0	0	0	0	0	0	0	0	0	0	0
6	0.2.6.7.1.3.15	Geojedonia	0	1	0	0	0	0	0	0	0	0	0	0	0	0	0	0	0	0	0	0	0	0	1	0	0	0	0	0	0	0	0	0	0	0	0	0	0	0
6	0.2.6.7.1.3.16	Gilvibacter	0	1	0	0	0	0	0	0	0	0	1	0	0	1	0	0	0	0	0	0	0	0	0	0	0	0	0	0	0	0	0	0	0	0	0	0	0	0
6	0.2.6.7.1.3.17	Hanstruepera	0	1	0	0	0	0	0	0	0	0	0	0	0	0	0	0	0	0	0	0	0	0	0	0	0	0	0	0	0	0	0	0	0	0	1	0	0	0
6	0.2.6.7.1.3.18	Kordia	0	3	0	0	0	0	0	0	2	0	0	0	0	0	0	0	0	0	0	0	0	0	0	0	0	0	2	0	0	0	0	0	0	0	0	0	0	0
6	0.2.6.7.1.3.19	Lutibacter	0	8	2	6	0	0	0	0	0	0	0	0	0	0	0	0	0	0	0	0	0	0	0	0	0	0	1	0	0	0	0	0	0	0	0	0	0	0
6	0.2.6.7.1.3.20	Muricauda	0	41	0	2	0	0	0	6	4	0	12	3	5	4	4	1	0	1	1	2	1	2	2	2	0	0	5	2	3	3	0	5	0	0	4	0	1	0
6	0.2.6.7.1.3.21	NS4_marine_group	0	1	0	0	0	0	0	0	0	0	0	0	0	0	1	0	0	0	0	0	0	0	0	0	0	0	0	0	0	0	0	0	0	0	0	0	0	0
6	0.2.6.7.1.3.22	Polaribacter_4	0	1	0	0	0	0	0	0	0	0	0	0	0	0	0	0	0	0	0	0	0	0	0	0	0	0	0	0	0	0	0	1	0	0	0	0	0	0
6	0.2.6.7.1.3.23	Pseudofulvibacter	0	1	0	0	0	0	0	0	0	0	1	0	0	0	0	0	1	0	0	0	0	0	0	0	0	0	0	0	0	0	0	0	0	0	0	0	0	1
6	0.2.6.7.1.3.24	Seonamhaeicola	0	4	0	0	0	0	0	0	0	0	0	0	0	0	0	0	0	3	0	0	0	0	0	0	0	0	0	0	0	0	2	0	0	0	0	0	0	0
6	0.2.6.7.1.3.25	Tenacibaculum	0	17	0	0	0	3	1	10	0	1	4	0	0	0	1	0	0	0	0	0	0	0	1	0	0	0	1	0	0	2	0	0	0	0	0	0	0	0
6	0.2.6.7.1.3.26	Winogradskyella	0	5	1	1	1	0	0	0	0	0	3	0	0	0	0	0	0	0	0	0	1	0	0	2	0	0	0	1	0	0	1	0	0	0	0	0	0	0
6	0.2.6.7.1.3.27	Zeaxanthinibacter	0	12	1	5	0	0	0	0	0	0	3	0	2	0	0	0	0	0	0	0	0	0	0	0	0	0	0	0	2	0	0	0	0	0	0	0	1	0
5	0.2.6.7.1.4	Flavobacteriales_unclassified	1	26	2	1	4	0	1	0	3	0	2	3	1	2	0	0	0	0	0	0	0	1	0	4	0	0	0	0	0	0	1	1	0	0	0	0	0	1
6	0.2.6.7.1.4.1	Flavobacteriales_unclassified	0	26	2	1	4	0	1	0	3	0	2	3	1	2	0	0	0	0	0	0	0	1	0	4	0	0	0	0	0	0	1	1	0	0	0	0	0	1
5	0.2.6.7.1.5	Schleiferiaceae	1	1	0	0	0	0	0	0	0	0	0	0	0	0	0	0	1	0	0	0	0	0	0	0	0	0	0	0	0	0	0	0	0	0	0	0	0	0
6	0.2.6.7.1.5.1	Schleiferia	0	1	0	0	0	0	0	0	0	0	0	0	0	0	0	0	1	0	0	0	0	0	0	0	0	0	0	0	0	0	0	0	0	0	0	0	0	0
3	0.2.6.8	SM1A07	1	4	0	0	0	0	0	0	0	0	0	0	0	0	0	0	0	4	0	0	0	0	0	0	0	0	0	0	0	0	0	0	0	0	0	0	0	0
4	0.2.6.8.1	SM1A07_or	1	4	0	0	0	0	0	0	0	0	0	0	0	0	0	0	0	4	0	0	0	0	0	0	0	0	0	0	0	0	0	0	0	0	0	0	0	0
5	0.2.6.8.1.1	SM1A07_fa	1	4	0	0	0	0	0	0	0	0	0	0	0	0	0	0	0	4	0	0	0	0	0	0	0	0	0	0	0	0	0	0	0	0	0	0	0	0
6	0.2.6.8.1.1.1	SM1A07_ge	0	4	0	0	0	0	0	0	0	0	0	0	0	0	0	0	0	4	0	0	0	0	0	0	0	0	0	0	0	0	0	0	0	0	0	0	0	0
3	0.2.6.9	Sphingobacteriia	1	218	12	9	5	0	0	4	43	7	27	2	13	1	2	1	2	10	0	3	1	27	5	11	0	2	12	2	4	2	2	12	0	2	4	1	3	13
4	0.2.6.9.1	Sphingobacteriales	6	218	12	9	5	0	0	4	43	7	27	2	13	1	2	1	2	10	0	3	1	27	5	11	0	2	12	2	4	2	2	12	0	2	4	1	3	13
5	0.2.6.9.1.1	Chitinophagaceae	4	13	0	0	0	0	0	0	0	0	0	0	0	0	0	0	0	10	0	0	0	0	0	0	0	0	0	0	0	0	0	1	0	0	1	1	0	0
6	0.2.6.9.1.1.1	Chitinophagaceae_unclassified	0	4	0	0	0	0	0	0	0	0	0	0	0	0	0	0	0	3	0	0	0	0	0	0	0	0	0	0	0	0	0	1	0	0	0	0	0	0
6	0.2.6.9.1.1.2	Sediminibacterium	0	1	0	0	0	0	0	0	0	0	0	0	0	0	0	0	0	0	0	0	0	0	0	0	0	0	0	0	0	0	0	0	0	0	1	0	0	0
6	0.2.6.9.1.1.3	Taibaiella	0	7	0	0	0	0	0	0	0	0	0	0	0	0	0	0	0	7	0	0	0	0	0	0	0	0	0	0	0	0	0	0	0	0	0	0	0	0
6	0.2.6.9.1.1.4	Vibrionimonas	0	1	0	0	0	0	0	0	0	0	0	0	0	0	0	0	0	0	0	0	0	0	0	0	0	0	0	0	0	0	0	0	0	0	0	1	0	0
5	0.2.6.9.1.2	Lentimicrobiaceae	1	3	1	0	0	0	0	0	3	0	0	0	0	0	0	0	0	0	0	0	0	0	0	0	0	0	0	0	0	0	0	0	0	0	0	0	0	0
6	0.2.6.9.1.2.1	Lentimicrobiaceae_ge	0	3	1	0	0	0	0	0	3	0	0	0	0	0	0	0	0	0	0	0	0	0	0	0	0	0	0	0	0	0	0	0	0	0	0	0	0	0
5	0.2.6.9.1.3	NS11-12_marine_group	1	3	0	0	0	0	0	0	0	0	0	0	1	0	0	0	0	0	0	0	0	0	0	2	0	0	0	0	0	0	0	0	0	0	0	0	0	0
6	0.2.6.9.1.3.1	NS11-12_marine_group_ge	0	3	0	0	0	0	0	0	0	0	0	0	1	0	0	0	0	0	0	0	0	0	0	2	0	0	0	0	0	0	0	0	0	0	0	0	0	0
5	0.2.6.9.1.4	Saprospiraceae	8	153	11	8	3	0	0	4	16	7	23	2	9	1	2	1	2	0	0	3	1	21	5	7	0	1	10	2	3	2	1	9	0	2	3	0	3	13
6	0.2.6.9.1.4.1	Aureispira	0	5	0	0	0	0	0	0	0	4	0	0	0	0	1	0	0	0	0	0	0	0	0	0	0	0	0	0	0	0	0	0	0	0	0	0	0	0
6	0.2.6.9.1.4.2	Lewinella	0	11	0	1	0	0	0	1	1	0	6	0	1	0	0	1	0	0	0	0	0	0	0	0	0	0	2	0	2	1	0	0	0	0	0	0	0	0
6	0.2.6.9.1.4.3	Phaeodactylibacter	0	2	0	0	0	0	0	0	0	0	1	0	0	0	0	0	0	0	0	0	0	0	0	0	0	0	1	0	0	0	0	0	0	0	0	0	0	0
6	0.2.6.9.1.4.4	Portibacter	0	16	2	0	0	0	0	1	1	0	2	0	0	0	0	0	1	0	0	1	0	1	0	1	0	0	0	0	0	0	0	0	0	0	1	0	1	6
6	0.2.6.9.1.4.5	Rubidimonas	0	2	0	0	0	0	0	0	0	0	1	0	0	0	0	0	0	0	0	0	0	0	0	0	0	0	0	0	0	0	0	0	0	0	1	0	0	0
6	0.2.6.9.1.4.6	Saprospiraceae_ge	0	1	0	1	0	0	0	0	0	0	0	0	0	0	0	0	0	0	0	0	0	0	0	0	0	0	0	0	0	0	0	0	0	0	0	0	0	0
6	0.2.6.9.1.4.7	Saprospiraceae_unclassified	0	86	8	6	0	0	0	2	11	1	8	2	5	1	1	0	1	0	0	1	1	14	5	4	0	1	5	2	0	1	1	8	0	2	0	0	0	5
6	0.2.6.9.1.4.8	uncultured	0	30	1	0	3	0	0	0	3	2	5	0	3	0	0	0	0	0	0	1	0	6	0	2	0	0	2	0	1	0	0	1	0	0	1	0	2	2
5	0.2.6.9.1.5	Sphingobacteriales_unclassified	1	43	0	1	2	0	0	0	24	0	2	0	3	0	0	0	0	0	0	0	0	6	0	2	0	0	2	0	1	0	0	1	0	0	0	0	0	0
6	0.2.6.9.1.5.1	Sphingobacteriales_unclassified	0	43	0	1	2	0	0	0	24	0	2	0	3	0	0	0	0	0	0	0	0	6	0	2	0	0	2	0	1	0	0	1	0	0	0	0	0	0
5	0.2.6.9.1.6	uncultured	1	3	0	0	0	0	0	0	0	0	2	0	0	0	0	0	0	0	0	0	0	0	0	0	0	1	0	0	0	0	1	1	0	0	0	0	0	0
6	0.2.6.9.1.6.1	uncultured_ge	0	3	0	0	0	0	0	0	0	0	2	0	0	0	0	0	0	0	0	0	0	0	0	0	0	1	0	0	0	0	1	1	0	0	0	0	0	0
2	0.2.7	Caldiserica	1	2	0	0	0	0	0	0	0	0	1	0	0	0	1	0	0	0	0	0	0	0	0	0	0	0	0	0	0	0	0	1	0	0	0	0	0	0
3	0.2.7.1	Caldisericia	1	2	0	0	0	0	0	0	0	0	1	0	0	0	1	0	0	0	0	0	0	0	0	0	0	0	0	0	0	0	0	1	0	0	0	0	0	0
4	0.2.7.1.1	Caldisericales	1	2	0	0	0	0	0	0	0	0	1	0	0	0	1	0	0	0	0	0	0	0	0	0	0	0	0	0	0	0	0	1	0	0	0	0	0	0
5	0.2.7.1.1.1	LF045	1	2	0	0	0	0	0	0	0	0	1	0	0	0	1	0	0	0	0	0	0	0	0	0	0	0	0	0	0	0	0	1	0	0	0	0	0	0
6	0.2.7.1.1.1.1	LF045_ge	0	2	0	0	0	0	0	0	0	0	1	0	0	0	1	0	0	0	0	0	0	0	0	0	0	0	0	0	0	0	0	1	0	0	0	0	0	0
2	0.2.8	Chlamydiae	1	25	1	0	0	1	2	1	3	1	2	1	2	3	2	1	1	0	0	0	2	1	0	4	0	0	3	0	0	0	2	1	0	0	4	0	0	0
3	0.2.8.1	Chlamydiae	1	25	1	0	0	1	2	1	3	1	2	1	2	3	2	1	1	0	0	0	2	1	0	4	0	0	3	0	0	0	2	1	0	0	4	0	0	0
4	0.2.8.1.1	Chlamydiales	2	25	1	0	0	1	2	1	3	1	2	1	2	3	2	1	1	0	0	0	2	1	0	4	0	0	3	0	0	0	2	1	0	0	4	0	0	0
5	0.2.8.1.1.1	Chlamydiales_unclassified	1	14	0	0	0	0	0	0	0	0	2	0	1	1	2	0	0	0	0	0	1	1	0	3	0	0	3	0	0	0	1	0	0	0	0	0	0	0
6	0.2.8.1.1.1.1	Chlamydiales_unclassified	0	14	0	0	0	0	0	0	0	0	2	0	1	1	2	0	0	0	0	0	1	1	0	3	0	0	3	0	0	0	1	0	0	0	0	0	0	0
5	0.2.8.1.1.2	Simkaniaceae	3	11	1	0	0	1	2	1	3	1	0	1	1	2	0	1	1	0	0	0	1	0	0	1	0	0	0	0	0	0	1	1	0	0	4	0	0	0
6	0.2.8.1.1.2.1	Candidatus_Fritschea	0	6	1	0	0	1	2	1	3	1	0	1	0	2	0	1	1	0	0	0	1	0	0	0	0	0	0	0	0	0	1	1	0	0	1	0	0	0
6	0.2.8.1.1.2.2	Simkania	0	3	0	0	0	0	0	0	0	0	0	0	0	0	0	0	0	0	0	0	0	0	0	0	0	0	0	0	0	0	0	0	0	0	3	0	0	0
6	0.2.8.1.1.2.3	Simkaniaceae_unclassified	0	2	0	0	0	0	0	0	0	0	0	0	1	0	0	0	0	0	0	0	0	0	0	1	0	0	0	0	0	0	0	0	0	0	0	0	0	0
2	0.2.9	Chlorobi	1	26	0	0	0	0	0	0	2	2	5	1	5	0	1	0	0	0	0	8	0	0	0	4	0	0	1	0	0	0	0	6	0	0	0	0	0	0
3	0.2.9.1	Chlorobia	1	26	0	0	0	0	0	0	2	2	5	1	5	0	1	0	0	0	0	8	0	0	0	4	0	0	1	0	0	0	0	6	0	0	0	0	0	0
4	0.2.9.1.1	Chlorobiales	2	26	0	0	0	0	0	0	2	2	5	1	5	0	1	0	0	0	0	8	0	0	0	4	0	0	1	0	0	0	0	6	0	0	0	0	0	0
5	0.2.9.1.1.1	Chlorobiaceae	2	5	0	0	0	0	0	0	1	2	2	1	1	0	0	0	0	0	0	0	0	0	0	2	0	0	0	0	0	0	0	2	0	0	0	0	0	0
6	0.2.9.1.1.1.1	Chlorobiaceae_unclassified	0	2	0	0	0	0	0	0	1	0	1	0	1	0	0	0	0	0	0	0	0	0	0	2	0	0	0	0	0	0	0	1	0	0	0	0	0	0
6	0.2.9.1.1.1.2	Prosthecochloris	0	3	0	0	0	0	0	0	0	2	1	1	0	0	0	0	0	0	0	0	0	0	0	0	0	0	0	0	0	0	0	1	0	0	0	0	0	0
5	0.2.9.1.1.2	OPB56	1	21	0	0	0	0	0	0	1	0	3	0	4	0	1	0	0	0	0	8	0	0	0	2	0	0	1	0	0	0	0	4	0	0	0	0	0	0
6	0.2.9.1.1.2.1	OPB56_ge	0	21	0	0	0	0	0	0	1	0	3	0	4	0	1	0	0	0	0	8	0	0	0	2	0	0	1	0	0	0	0	4	0	0	0	0	0	0
2	0.2.10	Chloroflexi	10	81	6	0	1	0	0	2	8	3	3	11	0	4	6	6	10	0	0	0	4	2	0	8	0	1	4	0	0	1	0	10	0	0	1	0	1	3
3	0.2.10.1	Anaerolineae	1	18	0	0	1	0	0	0	4	0	1	4	0	0	3	0	0	0	0	0	0	1	0	1	0	1	0	0	0	1	0	4	0	0	0	0	0	0
4	0.2.10.1.1	Anaerolineales	1	18	0	0	1	0	0	0	4	0	1	4	0	0	3	0	0	0	0	0	0	1	0	1	0	1	0	0	0	1	0	4	0	0	0	0	0	0
5	0.2.10.1.1.1	Anaerolineaceae	4	18	0	0	1	0	0	0	4	0	1	4	0	0	3	0	0	0	0	0	0	1	0	1	0	1	0	0	0	1	0	4	0	0	0	0	0	0
6	0.2.10.1.1.1.1	Anaerolineaceae_unclassified	0	1	0	0	0	0	0	0	0	0	0	0	0	0	0	0	0	0	0	0	0	0	0	0	0	0	0	0	0	0	0	1	0	0	0	0	0	0
6	0.2.10.1.1.1.2	Ornatilinea	0	1	0	0	0	0	0	0	0	0	0	0	0	0	0	0	0	0	0	0	0	0	0	0	0	1	0	0	0	0	0	1	0	0	0	0	0	0
6	0.2.10.1.1.1.3	Pelolinea	0	2	0	0	0	0	0	0	0	0	0	2	0	0	1	0	0	0	0	0	0	0	0	0	0	0	0	0	0	1	0	0	0	0	0	0	0	0
6	0.2.10.1.1.1.4	uncultured	0	14	0	0	1	0	0	0	4	0	1	2	0	0	2	0	0	0	0	0	0	1	0	1	0	0	0	0	0	0	0	2	0	0	0	0	0	0
3	0.2.10.2	Ardenticatenia	2	11	4	0	0	0	0	2	0	0	1	1	0	1	0	1	0	0	0	0	0	0	0	1	0	0	1	0	0	0	0	0	0	0	0	0	0	1
4	0.2.10.2.1	Ardenticatenales	1	9	4	0	0	0	0	2	0	0	1	1	0	1	0	1	0	0	0	0	0	0	0	0	0	0	0	0	0	0	0	0	0	0	0	0	0	1
5	0.2.10.2.1.1	Ardenticatenales_fa	1	9	4	0	0	0	0	2	0	0	1	1	0	1	0	1	0	0	0	0	0	0	0	0	0	0	0	0	0	0	0	0	0	0	0	0	0	1
6	0.2.10.2.1.1.1	Ardenticatenales_ge	0	9	4	0	0	0	0	2	0	0	1	1	0	1	0	1	0	0	0	0	0	0	0	0	0	0	0	0	0	0	0	0	0	0	0	0	0	1
4	0.2.10.2.2	uncultured	1	2	0	0	0	0	0	0	0	0	0	0	0	0	0	0	0	0	0	0	0	0	0	1	0	0	1	0	0	0	0	0	0	0	0	0	0	0
5	0.2.10.2.2.1	uncultured_fa	1	2	0	0	0	0	0	0	0	0	0	0	0	0	0	0	0	0	0	0	0	0	0	1	0	0	1	0	0	0	0	0	0	0	0	0	0	0
6	0.2.10.2.2.1.1	uncultured_ge	0	2	0	0	0	0	0	0	0	0	0	0	0	0	0	0	0	0	0	0	0	0	0	1	0	0	1	0	0	0	0	0	0	0	0	0	0	0
3	0.2.10.3	Caldilineae	1	12	2	0	0	0	0	0	0	3	1	0	0	0	0	0	0	0	0	0	4	0	0	1	0	0	3	0	0	0	0	3	0	0	0	0	0	0
4	0.2.10.3.1	Caldilineales	1	12	2	0	0	0	0	0	0	3	1	0	0	0	0	0	0	0	0	0	4	0	0	1	0	0	3	0	0	0	0	3	0	0	0	0	0	0
5	0.2.10.3.1.1	Caldilineaceae	1	12	2	0	0	0	0	0	0	3	1	0	0	0	0	0	0	0	0	0	4	0	0	1	0	0	3	0	0	0	0	3	0	0	0	0	0	0
6	0.2.10.3.1.1.1	uncultured	0	12	2	0	0	0	0	0	0	3	1	0	0	0	0	0	0	0	0	0	4	0	0	1	0	0	3	0	0	0	0	3	0	0	0	0	0	0
3	0.2.10.4	Chloroflexi_unclassified	1	6	0	0	0	0	0	0	1	0	0	1	0	2	0	0	0	0	0	0	0	1	0	2	0	0	0	0	0	0	0	1	0	0	0	0	0	0
4	0.2.10.4.1	Chloroflexi_unclassified	1	6	0	0	0	0	0	0	1	0	0	1	0	2	0	0	0	0	0	0	0	1	0	2	0	0	0	0	0	0	0	1	0	0	0	0	0	0
5	0.2.10.4.1.1	Chloroflexi_unclassified	1	6	0	0	0	0	0	0	1	0	0	1	0	2	0	0	0	0	0	0	0	1	0	2	0	0	0	0	0	0	0	1	0	0	0	0	0	0
6	0.2.10.4.1.1.1	Chloroflexi_unclassified	0	6	0	0	0	0	0	0	1	0	0	1	0	2	0	0	0	0	0	0	0	1	0	2	0	0	0	0	0	0	0	1	0	0	0	0	0	0
3	0.2.10.5	Chloroflexia	1	8	0	0	0	0	0	0	3	0	0	4	0	0	3	0	0	0	0	0	0	0	0	0	0	0	0	0	0	0	0	0	0	0	0	0	0	0
4	0.2.10.5.1	Chloroflexales	3	8	0	0	0	0	0	0	3	0	0	4	0	0	3	0	0	0	0	0	0	0	0	0	0	0	0	0	0	0	0	0	0	0	0	0	0	0
5	0.2.10.5.1.1	Chloroflexaceae	2	4	0	0	0	0	0	0	0	0	0	4	0	0	1	0	0	0	0	0	0	0	0	0	0	0	0	0	0	0	0	0	0	0	0	0	0	0
6	0.2.10.5.1.1.1	Candidatus_Chloroploca	0	3	0	0	0	0	0	0	0	0	0	3	0	0	1	0	0	0	0	0	0	0	0	0	0	0	0	0	0	0	0	0	0	0	0	0	0	0
6	0.2.10.5.1.1.2	Chloroflexaceae_unclassified	0	1	0	0	0	0	0	0	0	0	0	1	0	0	0	0	0	0	0	0	0	0	0	0	0	0	0	0	0	0	0	0	0	0	0	0	0	0
5	0.2.10.5.1.2	Chloroflexales_Incertae_Sedis	1	1	0	0	0	0	0	0	1	0	0	0	0	0	0	0	0	0	0	0	0	0	0	0	0	0	0	0	0	0	0	0	0	0	0	0	0	0
6	0.2.10.5.1.2.1	Candidatus_Chlorothrix	0	1	0	0	0	0	0	0	1	0	0	0	0	0	0	0	0	0	0	0	0	0	0	0	0	0	0	0	0	0	0	0	0	0	0	0	0	0
5	0.2.10.5.1.3	Chloroflexales_unclassified	1	3	0	0	0	0	0	0	2	0	0	0	0	0	2	0	0	0	0	0	0	0	0	0	0	0	0	0	0	0	0	0	0	0	0	0	0	0
6	0.2.10.5.1.3.1	Chloroflexales_unclassified	0	3	0	0	0	0	0	0	2	0	0	0	0	0	2	0	0	0	0	0	0	0	0	0	0	0	0	0	0	0	0	0	0	0	0	0	0	0
3	0.2.10.6	Gitt-GS-136	1	5	0	0	0	0	0	0	0	0	0	0	0	0	0	5	0	0	0	0	0	0	0	0	0	0	0	0	0	0	0	0	0	0	0	0	0	0
4	0.2.10.6.1	Gitt-GS-136_or	1	5	0	0	0	0	0	0	0	0	0	0	0	0	0	5	0	0	0	0	0	0	0	0	0	0	0	0	0	0	0	0	0	0	0	0	0	0
5	0.2.10.6.1.1	Gitt-GS-136_fa	1	5	0	0	0	0	0	0	0	0	0	0	0	0	0	5	0	0	0	0	0	0	0	0	0	0	0	0	0	0	0	0	0	0	0	0	0	0
6	0.2.10.6.1.1.1	Gitt-GS-136_ge	0	5	0	0	0	0	0	0	0	0	0	0	0	0	0	5	0	0	0	0	0	0	0	0	0	0	0	0	0	0	0	0	0	0	0	0	0	0
3	0.2.10.7	JG30-KF-CM66	1	2	0	0	0	0	0	0	0	0	0	1	0	0	0	0	0	0	0	0	0	0	0	0	0	0	0	0	0	0	0	0	0	0	0	0	0	1
4	0.2.10.7.1	JG30-KF-CM66_or	1	2	0	0	0	0	0	0	0	0	0	1	0	0	0	0	0	0	0	0	0	0	0	0	0	0	0	0	0	0	0	0	0	0	0	0	0	1
5	0.2.10.7.1.1	JG30-KF-CM66_fa	1	2	0	0	0	0	0	0	0	0	0	1	0	0	0	0	0	0	0	0	0	0	0	0	0	0	0	0	0	0	0	0	0	0	0	0	0	1
6	0.2.10.7.1.1.1	JG30-KF-CM66_ge	0	2	0	0	0	0	0	0	0	0	0	1	0	0	0	0	0	0	0	0	0	0	0	0	0	0	0	0	0	0	0	0	0	0	0	0	0	1
3	0.2.10.8	KD4-96	1	6	0	0	0	0	0	0	0	0	0	0	0	0	0	0	0	0	0	0	0	0	0	3	0	0	0	0	0	0	0	2	0	0	1	0	0	0
4	0.2.10.8.1	KD4-96_or	1	6	0	0	0	0	0	0	0	0	0	0	0	0	0	0	0	0	0	0	0	0	0	3	0	0	0	0	0	0	0	2	0	0	1	0	0	0
5	0.2.10.8.1.1	KD4-96_fa	1	6	0	0	0	0	0	0	0	0	0	0	0	0	0	0	0	0	0	0	0	0	0	3	0	0	0	0	0	0	0	2	0	0	1	0	0	0
6	0.2.10.8.1.1.1	KD4-96_ge	0	6	0	0	0	0	0	0	0	0	0	0	0	0	0	0	0	0	0	0	0	0	0	3	0	0	0	0	0	0	0	2	0	0	1	0	0	0
3	0.2.10.9	SAR202_clade	1	2	0	0	0	0	0	0	0	0	0	0	0	0	0	0	0	0	0	0	0	0	0	0	0	0	0	0	0	0	0	0	0	0	0	0	1	1
4	0.2.10.9.1	SAR202_clade_or	1	2	0	0	0	0	0	0	0	0	0	0	0	0	0	0	0	0	0	0	0	0	0	0	0	0	0	0	0	0	0	0	0	0	0	0	1	1
5	0.2.10.9.1.1	SAR202_clade_fa	1	2	0	0	0	0	0	0	0	0	0	0	0	0	0	0	0	0	0	0	0	0	0	0	0	0	0	0	0	0	0	0	0	0	0	0	1	1
6	0.2.10.9.1.1.1	SAR202_clade_ge	0	2	0	0	0	0	0	0	0	0	0	0	0	0	0	0	0	0	0	0	0	0	0	0	0	0	0	0	0	0	0	0	0	0	0	0	1	1
3	0.2.10.10	TK10	1	11	0	0	0	0	0	0	0	0	0	0	0	1	0	0	10	0	0	0	0	0	0	0	0	0	0	0	0	0	0	0	0	0	0	0	0	0
4	0.2.10.10.1	TK10_or	1	11	0	0	0	0	0	0	0	0	0	0	0	1	0	0	10	0	0	0	0	0	0	0	0	0	0	0	0	0	0	0	0	0	0	0	0	0
5	0.2.10.10.1.1	TK10_fa	1	11	0	0	0	0	0	0	0	0	0	0	0	1	0	0	10	0	0	0	0	0	0	0	0	0	0	0	0	0	0	0	0	0	0	0	0	0
6	0.2.10.10.1.1.1	TK10_ge	0	11	0	0	0	0	0	0	0	0	0	0	0	1	0	0	10	0	0	0	0	0	0	0	0	0	0	0	0	0	0	0	0	0	0	0	0	0
2	0.2.11	Cloacimonetes	2	5	0	0	0	0	0	0	0	0	0	0	0	0	0	0	0	0	0	0	0	0	0	0	0	0	0	0	0	0	0	5	0	0	0	0	0	0
3	0.2.11.1	Cloacimonetes_unclassified	1	1	0	0	0	0	0	0	0	0	0	0	0	0	0	0	0	0	0	0	0	0	0	0	0	0	0	0	0	0	0	1	0	0	0	0	0	0
4	0.2.11.1.1	Cloacimonetes_unclassified	1	1	0	0	0	0	0	0	0	0	0	0	0	0	0	0	0	0	0	0	0	0	0	0	0	0	0	0	0	0	0	1	0	0	0	0	0	0
5	0.2.11.1.1.1	Cloacimonetes_unclassified	1	1	0	0	0	0	0	0	0	0	0	0	0	0	0	0	0	0	0	0	0	0	0	0	0	0	0	0	0	0	0	1	0	0	0	0	0	0
6	0.2.11.1.1.1.1	Cloacimonetes_unclassified	0	1	0	0	0	0	0	0	0	0	0	0	0	0	0	0	0	0	0	0	0	0	0	0	0	0	0	0	0	0	0	1	0	0	0	0	0	0
3	0.2.11.2	MSBL8	1	4	0	0	0	0	0	0	0	0	0	0	0	0	0	0	0	0	0	0	0	0	0	0	0	0	0	0	0	0	0	4	0	0	0	0	0	0
4	0.2.11.2.1	MSBL8_or	1	4	0	0	0	0	0	0	0	0	0	0	0	0	0	0	0	0	0	0	0	0	0	0	0	0	0	0	0	0	0	4	0	0	0	0	0	0
5	0.2.11.2.1.1	MSBL8_fa	1	4	0	0	0	0	0	0	0	0	0	0	0	0	0	0	0	0	0	0	0	0	0	0	0	0	0	0	0	0	0	4	0	0	0	0	0	0
6	0.2.11.2.1.1.1	MSBL8_ge	0	4	0	0	0	0	0	0	0	0	0	0	0	0	0	0	0	0	0	0	0	0	0	0	0	0	0	0	0	0	0	4	0	0	0	0	0	0
2	0.2.12	Cyanobacteria	4	607	68	81	28	3	3	28	70	14	131	3	16	28	13	3	15	10	18	11	18	46	36	46	0	2	17	6	25	13	1	33	2	13	12	2	7	12
3	0.2.12.1	Chloroplast	1	389	54	51	28	3	2	20	58	13	60	2	15	22	6	3	13	1	16	1	16	27	25	39	0	2	10	3	11	6	1	25	1	8	7	2	2	11
4	0.2.12.1.1	Chloroplast_or	1	389	54	51	28	3	2	20	58	13	60	2	15	22	6	3	13	1	16	1	16	27	25	39	0	2	10	3	11	6	1	25	1	8	7	2	2	11
5	0.2.12.1.1.1	Chloroplast_fa	1	389	54	51	28	3	2	20	58	13	60	2	15	22	6	3	13	1	16	1	16	27	25	39	0	2	10	3	11	6	1	25	1	8	7	2	2	11
6	0.2.12.1.1.1.1	Chloroplast_ge	0	389	54	51	28	3	2	20	58	13	60	2	15	22	6	3	13	1	16	1	16	27	25	39	0	2	10	3	11	6	1	25	1	8	7	2	2	11
3	0.2.12.2	Cyanobacteria	6	192	12	24	0	0	1	6	12	1	65	1	0	4	4	0	2	9	2	10	0	16	9	7	0	0	6	3	14	7	0	8	1	5	5	0	4	1
4	0.2.12.2.1	Cyanobacteria_unclassified	1	61	2	8	0	0	0	0	2	0	28	0	0	2	0	0	0	6	2	2	0	3	0	0	0	0	3	0	6	0	0	1	0	2	1	0	2	0
5	0.2.12.2.1.1	Cyanobacteria_unclassified	1	61	2	8	0	0	0	0	2	0	28	0	0	2	0	0	0	6	2	2	0	3	0	0	0	0	3	0	6	0	0	1	0	2	1	0	2	0
6	0.2.12.2.1.1.1	Cyanobacteria_unclassified	0	61	2	8	0	0	0	0	2	0	28	0	0	2	0	0	0	6	2	2	0	3	0	0	0	0	3	0	6	0	0	1	0	2	1	0	2	0
4	0.2.12.2.2	SubsectionI	1	14	0	1	0	0	0	0	0	0	4	0	0	1	2	0	0	0	0	0	0	0	1	0	0	0	1	0	0	3	0	3	0	0	2	0	0	0
5	0.2.12.2.2.1	FamilyI	6	14	0	1	0	0	0	0	0	0	4	0	0	1	2	0	0	0	0	0	0	0	1	0	0	0	1	0	0	3	0	3	0	0	2	0	0	0
6	0.2.12.2.2.1.1	Acaryochloris	0	3	0	1	0	0	0	0	0	0	0	0	0	0	0	0	0	0	0	0	0	0	0	0	0	0	1	0	0	2	0	1	0	0	0	0	0	0
6	0.2.12.2.2.1.2	Cyanobacterium	0	2	0	0	0	0	0	0	0	0	1	0	0	0	0	0	0	0	0	0	0	0	0	0	0	0	0	0	0	1	0	0	0	0	0	0	0	0
6	0.2.12.2.2.1.3	FamilyI_unclassified	0	4	0	0	0	0	0	0	0	0	0	0	0	1	1	0	0	0	0	0	0	0	0	0	0	0	0	0	0	0	0	2	0	0	0	0	0	0
6	0.2.12.2.2.1.4	Prochlorococcus	0	1	0	0	0	0	0	0	0	0	1	0	0	0	0	0	0	0	0	0	0	0	0	0	0	0	0	0	0	0	0	0	0	0	0	0	0	0
6	0.2.12.2.2.1.5	Synechococcus	0	1	0	0	0	0	0	0	0	0	0	0	0	0	1	0	0	0	0	0	0	0	1	0	0	0	0	0	0	0	0	0	0	0	1	0	0	0
6	0.2.12.2.2.1.6	uncultured	0	3	0	0	0	0	0	0	0	0	2	0	0	0	0	0	0	0	0	0	0	0	0	0	0	0	0	0	0	0	0	0	0	0	1	0	0	0
4	0.2.12.2.3	SubsectionII	4	27	1	2	0	0	0	1	1	1	4	0	0	1	0	0	2	0	0	2	0	9	0	4	0	0	0	1	4	2	0	0	1	0	1	0	1	1
5	0.2.12.2.3.1	FamilyI	1	3	0	0	0	0	0	0	0	0	0	0	0	0	0	0	0	0	0	0	0	3	0	0	0	0	0	0	0	0	0	0	0	0	0	0	0	0
6	0.2.12.2.3.1.1	Xenococcus	0	3	0	0	0	0	0	0	0	0	0	0	0	0	0	0	0	0	0	0	0	3	0	0	0	0	0	0	0	0	0	0	0	0	0	0	0	0
5	0.2.12.2.3.2	FamilyII	1	12	0	2	0	0	0	1	0	1	4	0	0	0	0	0	2	0	0	1	0	1	0	2	0	0	0	0	1	2	0	0	1	0	1	0	0	1
6	0.2.12.2.3.2.1	Pleurocapsa	0	12	0	2	0	0	0	1	0	1	4	0	0	0	0	0	2	0	0	1	0	1	0	2	0	0	0	0	1	2	0	0	1	0	1	0	0	1
5	0.2.12.2.3.3	SubsectionII_unclassified	1	11	1	0	0	0	0	0	1	0	0	0	0	1	0	0	0	0	0	1	0	4	0	2	0	0	0	1	3	0	0	0	0	0	0	0	1	0
6	0.2.12.2.3.3.1	SubsectionII_unclassified	0	11	1	0	0	0	0	0	1	0	0	0	0	1	0	0	0	0	0	1	0	4	0	2	0	0	0	1	3	0	0	0	0	0	0	0	1	0
5	0.2.12.2.3.4	uncultured	1	1	0	0	0	0	0	0	0	0	0	0	0	0	0	0	0	0	0	0	0	1	0	0	0	0	0	0	0	0	0	0	0	0	0	0	0	0
6	0.2.12.2.3.4.1	uncultured_ge	0	1	0	0	0	0	0	0	0	0	0	0	0	0	0	0	0	0	0	0	0	1	0	0	0	0	0	0	0	0	0	0	0	0	0	0	0	0
4	0.2.12.2.4	SubsectionIII	1	66	9	13	0	0	1	5	7	0	12	1	0	0	2	0	0	2	0	2	0	4	7	0	0	0	2	2	4	1	0	2	0	2	1	0	1	0
5	0.2.12.2.4.1	FamilyI	12	66	9	13	0	0	1	5	7	0	12	1	0	0	2	0	0	2	0	2	0	4	7	0	0	0	2	2	4	1	0	2	0	2	1	0	1	0
6	0.2.12.2.4.1.1	Arthrospira	0	1	0	0	0	0	0	0	0	0	0	0	0	0	0	0	0	0	0	0	0	0	0	0	0	0	1	0	0	1	0	0	0	0	0	0	0	0
6	0.2.12.2.4.1.2	FamilyI_ge	0	1	0	0	0	0	0	0	0	0	0	0	0	0	0	0	0	0	0	0	0	0	0	0	0	0	0	0	0	0	0	0	0	1	0	0	0	0
6	0.2.12.2.4.1.3	FamilyI_unclassified	0	41	8	11	0	0	1	3	1	0	6	0	0	0	0	0	0	2	0	2	0	2	5	0	0	0	1	2	3	0	0	1	0	1	1	0	1	0
6	0.2.12.2.4.1.4	Leptolyngbya	0	1	0	0	0	0	0	1	0	0	0	0	0	0	0	0	0	0	0	0	0	0	1	0	0	0	0	0	0	0	0	0	0	0	0	0	0	0
6	0.2.12.2.4.1.5	Limnothrix	0	4	0	0	0	0	0	0	4	0	1	0	0	0	0	0	0	0	0	0	0	0	0	0	0	0	0	0	0	0	0	0	0	0	0	0	0	0
6	0.2.12.2.4.1.6	Lyngbya	0	2	0	0	0	0	0	1	0	0	0	0	0	0	0	0	0	0	0	0	0	0	0	0	0	0	0	0	0	0	0	1	0	0	0	0	0	0
6	0.2.12.2.4.1.7	Oscillatoria	0	5	0	0	0	0	0	0	2	0	2	1	0	0	0	0	0	0	0	0	0	0	0	0	0	0	0	0	0	0	0	0	0	0	0	0	0	0
6	0.2.12.2.4.1.8	Phormidium	0	5	0	0	0	0	0	0	0	0	1	0	0	0	2	0	0	0	0	0	0	2	1	0	0	0	0	0	0	0	0	0	0	0	0	0	0	0
6	0.2.12.2.4.1.9	Planktothricoides	0	1	0	0	0	0	0	0	0	0	1	0	0	0	0	0	0	0	0	0	0	0	0	0	0	0	0	0	0	0	0	0	0	0	0	0	0	0
6	0.2.12.2.4.1.10	Spirulina	0	1	0	1	0	0	0	0	0	0	0	0	0	0	0	0	0	0	0	0	0	0	0	0	0	0	0	0	0	0	0	0	0	0	0	0	0	0
6	0.2.12.2.4.1.11	Trichodesmium	0	1	0	1	0	0	0	0	0	0	0	0	0	0	0	0	0	0	0	0	0	0	0	0	0	0	0	0	0	0	0	0	0	0	0	0	0	0
6	0.2.12.2.4.1.12	uncultured	0	3	1	0	0	0	0	0	0	0	1	0	0	0	0	0	0	0	0	0	0	0	0	0	0	0	0	0	1	0	0	0	0	0	0	0	0	0
4	0.2.12.2.5	SubsectionIV	3	15	0	0	0	0	0	0	2	0	8	0	0	0	0	0	0	1	0	4	0	0	1	3	0	0	0	0	0	1	0	2	0	1	0	0	0	0
5	0.2.12.2.5.1	FamilyI	1	1	0	0	0	0	0	0	0	0	0	0	0	0	0	0	0	0	0	0	0	0	0	0	0	0	0	0	0	0	0	1	0	0	0	0	0	0
6	0.2.12.2.5.1.1	Cylindrospermum	0	1	0	0	0	0	0	0	0	0	0	0	0	0	0	0	0	0	0	0	0	0	0	0	0	0	0	0	0	0	0	1	0	0	0	0	0	0
5	0.2.12.2.5.2	FamilyII	2	11	0	0	0	0	0	0	1	0	6	0	0	0	0	0	0	1	0	4	0	0	1	3	0	0	0	0	0	1	0	1	0	0	0	0	0	0
6	0.2.12.2.5.2.1	FamilyII_unclassified	0	1	0	0	0	0	0	0	0	0	1	0	0	0	0	0	0	1	0	0	0	0	0	0	0	0	0	0	0	0	0	1	0	0	0	0	0	0
6	0.2.12.2.5.2.2	Rivularia	0	10	0	0	0	0	0	0	1	0	5	0	0	0	0	0	0	0	0	4	0	0	1	3	0	0	0	0	0	1	0	0	0	0	0	0	0	0
5	0.2.12.2.5.3	SubsectionIV_unclassified	1	3	0	0	0	0	0	0	1	0	2	0	0	0	0	0	0	0	0	0	0	0	0	0	0	0	0	0	0	0	0	0	0	1	0	0	0	0
6	0.2.12.2.5.3.1	SubsectionIV_unclassified	0	3	0	0	0	0	0	0	1	0	2	0	0	0	0	0	0	0	0	0	0	0	0	0	0	0	0	0	0	0	0	0	0	1	0	0	0	0
4	0.2.12.2.6	SubsectionV	1	9	0	0	0	0	0	0	0	0	9	0	0	0	0	0	0	0	0	0	0	0	0	0	0	0	0	0	0	0	0	0	0	0	0	0	0	0
5	0.2.12.2.6.1	FamilyI	3	9	0	0	0	0	0	0	0	0	9	0	0	0	0	0	0	0	0	0	0	0	0	0	0	0	0	0	0	0	0	0	0	0	0	0	0	0
6	0.2.12.2.6.1.1	FamilyI_ge	0	1	0	0	0	0	0	0	0	0	1	0	0	0	0	0	0	0	0	0	0	0	0	0	0	0	0	0	0	0	0	0	0	0	0	0	0	0
6	0.2.12.2.6.1.2	FamilyI_unclassified	0	7	0	0	0	0	0	0	0	0	7	0	0	0	0	0	0	0	0	0	0	0	0	0	0	0	0	0	0	0	0	0	0	0	0	0	0	0
6	0.2.12.2.6.1.3	Hapalosiphon	0	1	0	0	0	0	0	0	0	0	1	0	0	0	0	0	0	0	0	0	0	0	0	0	0	0	0	0	0	0	0	0	0	0	0	0	0	0
3	0.2.12.3	Cyanobacteria_unclassified	1	23	2	6	0	0	0	2	0	0	6	0	1	2	0	0	0	0	0	0	2	3	2	0	0	0	1	0	0	0	0	0	0	0	0	0	1	0
4	0.2.12.3.1	Cyanobacteria_unclassified	1	23	2	6	0	0	0	2	0	0	6	0	1	2	0	0	0	0	0	0	2	3	2	0	0	0	1	0	0	0	0	0	0	0	0	0	1	0
5	0.2.12.3.1.1	Cyanobacteria_unclassified	1	23	2	6	0	0	0	2	0	0	6	0	1	2	0	0	0	0	0	0	2	3	2	0	0	0	1	0	0	0	0	0	0	0	0	0	1	0
6	0.2.12.3.1.1.1	Cyanobacteria_unclassified	0	23	2	6	0	0	0	2	0	0	6	0	1	2	0	0	0	0	0	0	2	3	2	0	0	0	1	0	0	0	0	0	0	0	0	0	1	0
3	0.2.12.4	Melainabacteria	1	3	0	0	0	0	0	0	0	0	0	0	0	0	3	0	0	0	0	0	0	0	0	0	0	0	0	0	0	0	0	0	0	0	0	0	0	0
4	0.2.12.4.1	Obscuribacterales	1	3	0	0	0	0	0	0	0	0	0	0	0	0	3	0	0	0	0	0	0	0	0	0	0	0	0	0	0	0	0	0	0	0	0	0	0	0
5	0.2.12.4.1.1	Obscuribacterales_fa	1	3	0	0	0	0	0	0	0	0	0	0	0	0	3	0	0	0	0	0	0	0	0	0	0	0	0	0	0	0	0	0	0	0	0	0	0	0
6	0.2.12.4.1.1.1	Obscuribacterales_ge	0	3	0	0	0	0	0	0	0	0	0	0	0	0	3	0	0	0	0	0	0	0	0	0	0	0	0	0	0	0	0	0	0	0	0	0	0	0
2	0.2.13	Deferribacteres	2	10	0	0	0	0	0	0	1	0	1	0	0	0	0	0	0	0	0	0	0	0	0	0	0	0	0	0	0	0	0	5	0	0	3	0	0	0
3	0.2.13.1	Deferribacteres	1	3	0	0	0	0	0	0	0	0	0	0	0	0	0	0	0	0	0	0	0	0	0	0	0	0	0	0	0	0	0	0	0	0	3	0	0	0
4	0.2.13.1.1	Deferribacterales	1	3	0	0	0	0	0	0	0	0	0	0	0	0	0	0	0	0	0	0	0	0	0	0	0	0	0	0	0	0	0	0	0	0	3	0	0	0
5	0.2.13.1.1.1	Deferribacteraceae	1	3	0	0	0	0	0	0	0	0	0	0	0	0	0	0	0	0	0	0	0	0	0	0	0	0	0	0	0	0	0	0	0	0	3	0	0	0
6	0.2.13.1.1.1.1	Denitrovibrio	0	3	0	0	0	0	0	0	0	0	0	0	0	0	0	0	0	0	0	0	0	0	0	0	0	0	0	0	0	0	0	0	0	0	3	0	0	0
3	0.2.13.2	Deferribacteres_Incertae_Sedis	1	7	0	0	0	0	0	0	1	0	1	0	0	0	0	0	0	0	0	0	0	0	0	0	0	0	0	0	0	0	0	5	0	0	0	0	0	0
4	0.2.13.2.1	Unknown_Order	1	7	0	0	0	0	0	0	1	0	1	0	0	0	0	0	0	0	0	0	0	0	0	0	0	0	0	0	0	0	0	5	0	0	0	0	0	0
5	0.2.13.2.1.1	Unknown_Family	1	7	0	0	0	0	0	0	1	0	1	0	0	0	0	0	0	0	0	0	0	0	0	0	0	0	0	0	0	0	0	5	0	0	0	0	0	0
6	0.2.13.2.1.1.1	Caldithrix	0	7	0	0	0	0	0	0	1	0	1	0	0	0	0	0	0	0	0	0	0	0	0	0	0	0	0	0	0	0	0	5	0	0	0	0	0	0
2	0.2.14	Deinococcus-Thermus	1	4	0	0	0	0	0	0	0	0	1	0	0	0	1	0	0	0	0	0	0	0	0	0	0	0	0	2	0	0	0	0	0	0	0	0	0	0
3	0.2.14.1	Deinococci	1	4	0	0	0	0	0	0	0	0	1	0	0	0	1	0	0	0	0	0	0	0	0	0	0	0	0	2	0	0	0	0	0	0	0	0	0	0
4	0.2.14.1.1	Deinococcales	2	4	0	0	0	0	0	0	0	0	1	0	0	0	1	0	0	0	0	0	0	0	0	0	0	0	0	2	0	0	0	0	0	0	0	0	0	0
5	0.2.14.1.1.1	Deinococcaceae	1	1	0	0	0	0	0	0	0	0	0	0	0	0	1	0	0	0	0	0	0	0	0	0	0	0	0	0	0	0	0	0	0	0	0	0	0	0
6	0.2.14.1.1.1.1	Deinococcus	0	1	0	0	0	0	0	0	0	0	0	0	0	0	1	0	0	0	0	0	0	0	0	0	0	0	0	0	0	0	0	0	0	0	0	0	0	0
5	0.2.14.1.1.2	Trueperaceae	1	3	0	0	0	0	0	0	0	0	1	0	0	0	0	0	0	0	0	0	0	0	0	0	0	0	0	2	0	0	0	0	0	0	0	0	0	0
6	0.2.14.1.1.2.1	Truepera	0	3	0	0	0	0	0	0	0	0	1	0	0	0	0	0	0	0	0	0	0	0	0	0	0	0	0	2	0	0	0	0	0	0	0	0	0	0
2	0.2.15	Elusimicrobia	1	2	0	0	0	0	0	0	0	0	2	0	0	0	0	0	0	0	0	0	0	0	0	0	0	0	0	0	0	0	0	0	0	0	0	0	0	0
3	0.2.15.1	Elusimicrobia	1	2	0	0	0	0	0	0	0	0	2	0	0	0	0	0	0	0	0	0	0	0	0	0	0	0	0	0	0	0	0	0	0	0	0	0	0	0
4	0.2.15.1.1	Lineage_IIb	1	2	0	0	0	0	0	0	0	0	2	0	0	0	0	0	0	0	0	0	0	0	0	0	0	0	0	0	0	0	0	0	0	0	0	0	0	0
5	0.2.15.1.1.1	Lineage_IIb_fa	1	2	0	0	0	0	0	0	0	0	2	0	0	0	0	0	0	0	0	0	0	0	0	0	0	0	0	0	0	0	0	0	0	0	0	0	0	0
6	0.2.15.1.1.1.1	Lineage_IIb_ge	0	2	0	0	0	0	0	0	0	0	2	0	0	0	0	0	0	0	0	0	0	0	0	0	0	0	0	0	0	0	0	0	0	0	0	0	0	0
2	0.2.16	FCPU426	1	12	0	0	0	0	0	0	0	0	0	0	0	0	0	0	0	0	0	0	0	0	0	0	0	0	0	0	0	0	0	12	0	0	0	0	0	0
3	0.2.16.1	FCPU426_cl	1	12	0	0	0	0	0	0	0	0	0	0	0	0	0	0	0	0	0	0	0	0	0	0	0	0	0	0	0	0	0	12	0	0	0	0	0	0
4	0.2.16.1.1	FCPU426_or	1	12	0	0	0	0	0	0	0	0	0	0	0	0	0	0	0	0	0	0	0	0	0	0	0	0	0	0	0	0	0	12	0	0	0	0	0	0
5	0.2.16.1.1.1	FCPU426_fa	1	12	0	0	0	0	0	0	0	0	0	0	0	0	0	0	0	0	0	0	0	0	0	0	0	0	0	0	0	0	0	12	0	0	0	0	0	0
6	0.2.16.1.1.1.1	FCPU426_ge	0	12	0	0	0	0	0	0	0	0	0	0	0	0	0	0	0	0	0	0	0	0	0	0	0	0	0	0	0	0	0	12	0	0	0	0	0	0
2	0.2.17	Fibrobacteres	2	41	2	0	0	0	0	0	7	1	3	0	1	7	1	0	0	0	0	0	0	0	2	8	1	1	0	0	0	0	0	9	0	0	0	0	0	2
3	0.2.17.1	Chitinivibrionia	2	13	0	0	0	0	0	0	6	1	1	0	1	0	0	0	0	0	0	0	0	0	2	1	1	1	0	0	0	0	0	1	0	0	0	0	0	0
4	0.2.17.1.1	Chitinivibrionales	1	10	0	0	0	0	0	0	6	0	1	0	1	0	0	0	0	0	0	0	0	0	0	1	0	0	0	0	0	0	0	1	0	0	0	0	0	0
5	0.2.17.1.1.1	Chitinivibrionaceae	1	10	0	0	0	0	0	0	6	0	1	0	1	0	0	0	0	0	0	0	0	0	0	1	0	0	0	0	0	0	0	1	0	0	0	0	0	0
6	0.2.17.1.1.1.1	possible_genus_03	0	10	0	0	0	0	0	0	6	0	1	0	1	0	0	0	0	0	0	0	0	0	0	1	0	0	0	0	0	0	0	1	0	0	0	0	0	0
4	0.2.17.1.2	possible_order_07	1	3	0	0	0	0	0	0	0	1	0	0	0	0	0	0	0	0	0	0	0	0	2	0	1	1	0	0	0	0	0	0	0	0	0	0	0	0
5	0.2.17.1.2.1	possible_order_07_fa	1	3	0	0	0	0	0	0	0	1	0	0	0	0	0	0	0	0	0	0	0	0	2	0	1	1	0	0	0	0	0	0	0	0	0	0	0	0
6	0.2.17.1.2.1.1	possible_order_07_ge	0	3	0	0	0	0	0	0	0	1	0	0	0	0	0	0	0	0	0	0	0	0	2	0	1	1	0	0	0	0	0	0	0	0	0	0	0	0
3	0.2.17.2	Fibrobacteria	1	28	2	0	0	0	0	0	1	0	2	0	0	7	1	0	0	0	0	0	0	0	0	7	0	0	0	0	0	0	0	8	0	0	0	0	0	2
4	0.2.17.2.1	Fibrobacterales	4	28	2	0	0	0	0	0	1	0	2	0	0	7	1	0	0	0	0	0	0	0	0	7	0	0	0	0	0	0	0	8	0	0	0	0	0	2
5	0.2.17.2.1.1	09D2Z46	1	1	0	0	0	0	0	0	0	0	0	0	0	0	0	0	0	0	0	0	0	0	0	1	0	0	0	0	0	0	0	0	0	0	0	0	0	0
6	0.2.17.2.1.1.1	09D2Z46_ge	0	1	0	0	0	0	0	0	0	0	0	0	0	0	0	0	0	0	0	0	0	0	0	1	0	0	0	0	0	0	0	0	0	0	0	0	0	0
5	0.2.17.2.1.2	FD035	1	8	2	0	0	0	0	0	0	0	1	0	0	0	1	0	0	0	0	0	0	0	0	0	0	0	0	0	0	0	0	6	0	0	0	0	0	0
6	0.2.17.2.1.2.1	FD035_ge	0	8	2	0	0	0	0	0	0	0	1	0	0	0	1	0	0	0	0	0	0	0	0	0	0	0	0	0	0	0	0	6	0	0	0	0	0	0
5	0.2.17.2.1.3	Fibrobacteraceae	2	11	0	0	0	0	0	0	1	0	0	0	0	6	0	0	0	0	0	0	0	0	0	0	0	0	0	0	0	0	0	2	0	0	0	0	0	2
6	0.2.17.2.1.3.1	Fibrobacteraceae_unclassified	0	10	0	0	0	0	0	0	0	0	0	0	0	6	0	0	0	0	0	0	0	0	0	0	0	0	0	0	0	0	0	2	0	0	0	0	0	2
6	0.2.17.2.1.3.2	uncultured	0	1	0	0	0	0	0	0	1	0	0	0	0	0	0	0	0	0	0	0	0	0	0	0	0	0	0	0	0	0	0	0	0	0	0	0	0	0
5	0.2.17.2.1.4	Fibrobacterales_unclassified	1	8	0	0	0	0	0	0	0	0	1	0	0	1	0	0	0	0	0	0	0	0	0	6	0	0	0	0	0	0	0	0	0	0	0	0	0	0
6	0.2.17.2.1.4.1	Fibrobacterales_unclassified	0	8	0	0	0	0	0	0	0	0	1	0	0	1	0	0	0	0	0	0	0	0	0	6	0	0	0	0	0	0	0	0	0	0	0	0	0	0
2	0.2.18	Firmicutes	5	607	16	17	11	40	54	17	18	12	8	6	4	39	21	0	8	5	0	4	69	0	2	10	23	27	20	5	15	67	122	33	16	10	43	4	14	11
3	0.2.18.1	Bacilli	3	403	15	15	4	0	16	12	8	2	3	2	2	32	18	0	5	5	0	4	67	0	2	1	1	0	1	0	0	64	115	10	3	9	39	4	13	8
4	0.2.18.1.1	Bacillales	8	274	15	12	3	0	12	4	4	2	3	2	2	11	13	0	3	4	0	3	38	0	2	1	0	0	1	0	0	57	73	10	3	8	36	3	8	8
5	0.2.18.1.1.1	Bacillaceae	4	15	0	2	1	0	0	0	0	0	1	0	0	5	1	0	0	1	0	0	0	0	1	0	0	0	0	0	0	4	1	0	0	0	0	0	2	1
6	0.2.18.1.1.1.1	Bacillaceae_unclassified	0	6	0	0	0	0	0	0	0	0	0	0	0	5	1	0	0	1	0	0	0	0	0	0	0	0	0	0	0	1	0	0	0	0	0	0	0	0
6	0.2.18.1.1.1.2	Bacillus	0	6	0	0	1	0	0	0	0	0	0	0	0	0	0	0	0	0	0	0	0	0	0	0	0	0	0	0	0	3	1	0	0	0	0	0	2	1
6	0.2.18.1.1.1.3	Marinococcus	0	1	0	0	0	0	0	0	0	0	0	0	0	0	0	0	0	0	0	0	0	0	1	0	0	0	0	0	0	0	0	0	0	0	0	0	0	0
6	0.2.18.1.1.1.4	Oceanobacillus	0	2	0	2	0	0	0	0	0	0	1	0	0	0	0	0	0	0	0	0	0	0	0	0	0	0	0	0	0	0	0	0	0	0	0	0	0	0
5	0.2.18.1.1.2	Bacillales_unclassified	1	29	1	3	0	0	0	0	0	0	0	0	0	2	0	0	0	0	0	0	2	0	0	0	0	0	0	0	0	12	7	1	0	0	1	0	0	0
6	0.2.18.1.1.2.1	Bacillales_unclassified	0	29	1	3	0	0	0	0	0	0	0	0	0	2	0	0	0	0	0	0	2	0	0	0	0	0	0	0	0	12	7	1	0	0	1	0	0	0
5	0.2.18.1.1.3	Family_XI	1	15	12	0	0	0	0	0	0	0	0	0	0	4	0	0	0	0	0	0	0	0	0	0	0	0	0	0	0	0	1	0	0	0	0	0	0	0
6	0.2.18.1.1.3.1	Gemella	0	15	12	0	0	0	0	0	0	0	0	0	0	4	0	0	0	0	0	0	0	0	0	0	0	0	0	0	0	0	1	0	0	0	0	0	0	0
5	0.2.18.1.1.4	Family_XII	1	33	0	0	0	0	0	0	0	0	0	0	0	0	1	0	0	0	0	0	1	0	1	0	0	0	0	0	0	21	8	2	1	0	0	0	0	5
6	0.2.18.1.1.4.1	Exiguobacterium	0	33	0	0	0	0	0	0	0	0	0	0	0	0	1	0	0	0	0	0	1	0	1	0	0	0	0	0	0	21	8	2	1	0	0	0	0	5
5	0.2.18.1.1.5	Paenibacillaceae	1	6	0	6	0	0	0	0	0	0	0	0	0	0	0	0	0	0	0	0	0	0	0	0	0	0	0	0	0	0	0	0	0	0	0	0	0	0
6	0.2.18.1.1.5.1	Paenibacillaceae_unclassified	0	6	0	6	0	0	0	0	0	0	0	0	0	0	0	0	0	0	0	0	0	0	0	0	0	0	0	0	0	0	0	0	0	0	0	0	0	0
5	0.2.18.1.1.6	Planococcaceae	2	61	0	0	0	0	0	0	0	0	0	0	0	0	0	0	0	0	0	0	2	0	0	0	0	0	0	0	0	17	14	4	2	4	27	3	4	2
6	0.2.18.1.1.6.1	Chryseomicrobium	0	55	0	0	0	0	0	0	0	0	0	0	0	0	0	0	0	0	0	0	2	0	0	0	0	0	0	0	0	15	14	4	2	4	24	2	4	2
6	0.2.18.1.1.6.2	Planococcaceae_unclassified	0	6	0	0	0	0	0	0	0	0	0	0	0	0	0	0	0	0	0	0	0	0	0	0	0	0	0	0	0	2	0	0	0	0	3	1	0	0
5	0.2.18.1.1.7	Staphylococcaceae	4	114	2	1	2	0	12	4	4	2	2	2	2	0	11	0	3	3	0	3	33	0	0	1	0	0	1	0	0	3	42	2	0	4	8	0	2	0
6	0.2.18.1.1.7.1	Nosocomiicoccus	0	1	0	0	0	0	0	0	0	0	0	0	0	0	0	0	1	0	0	0	0	0	0	0	0	0	0	0	0	0	0	0	0	0	0	0	0	0
6	0.2.18.1.1.7.2	Salinicoccus	0	4	0	0	0	0	0	0	0	0	0	1	0	0	0	0	0	0	0	0	0	0	0	0	0	0	0	0	0	0	3	0	0	0	0	0	0	0
6	0.2.18.1.1.7.3	Staphylococcaceae_unclassified	0	3	0	0	0	0	1	0	0	0	0	0	1	0	0	0	0	0	0	0	1	0	0	0	0	0	0	0	0	0	0	0	0	0	0	0	0	0
6	0.2.18.1.1.7.4	Staphylococcus	0	106	2	1	2	0	11	4	4	2	2	1	1	0	11	0	2	3	0	3	32	0	0	1	0	0	1	0	0	3	39	2	0	4	8	0	2	0
5	0.2.18.1.1.8	Thermoactinomycetaceae	1	1	0	0	0	0	0	0	0	0	0	0	0	0	0	0	0	0	0	0	0	0	0	0	0	0	0	0	0	0	0	1	0	0	0	0	0	0
6	0.2.18.1.1.8.1	Shimazuella	0	1	0	0	0	0	0	0	0	0	0	0	0	0	0	0	0	0	0	0	0	0	0	0	0	0	0	0	0	0	0	1	0	0	0	0	0	0
4	0.2.18.1.2	Bacilli_unclassified	1	83	0	3	1	0	3	1	4	0	0	0	0	0	4	0	0	1	0	1	15	0	0	0	1	0	0	0	0	6	35	0	0	1	3	0	5	0
5	0.2.18.1.2.1	Bacilli_unclassified	1	83	0	3	1	0	3	1	4	0	0	0	0	0	4	0	0	1	0	1	15	0	0	0	1	0	0	0	0	6	35	0	0	1	3	0	5	0
6	0.2.18.1.2.1.1	Bacilli_unclassified	0	83	0	3	1	0	3	1	4	0	0	0	0	0	4	0	0	1	0	1	15	0	0	0	1	0	0	0	0	6	35	0	0	1	3	0	5	0
4	0.2.18.1.3	Lactobacillales	5	46	0	0	0	0	1	7	0	0	0	0	0	21	1	0	2	0	0	0	14	0	0	0	0	0	0	0	0	1	7	0	0	0	0	1	0	0
5	0.2.18.1.3.1	Aerococcaceae	1	1	0	0	0	0	0	0	0	0	0	0	0	0	0	0	0	0	0	0	1	0	0	0	0	0	0	0	0	0	0	0	0	0	0	0	0	0
6	0.2.18.1.3.1.1	Aerococcus	0	1	0	0	0	0	0	0	0	0	0	0	0	0	0	0	0	0	0	0	1	0	0	0	0	0	0	0	0	0	0	0	0	0	0	0	0	0
5	0.2.18.1.3.2	Carnobacteriaceae	2	7	0	0	0	0	0	6	0	0	0	0	0	1	0	0	0	0	0	0	0	0	0	0	0	0	0	0	0	0	0	0	0	0	0	0	0	0
6	0.2.18.1.3.2.1	Dolosigranulum	0	6	0	0	0	0	0	6	0	0	0	0	0	0	0	0	0	0	0	0	0	0	0	0	0	0	0	0	0	0	0	0	0	0	0	0	0	0
6	0.2.18.1.3.2.2	Granulicatella	0	1	0	0	0	0	0	0	0	0	0	0	0	1	0	0	0	0	0	0	0	0	0	0	0	0	0	0	0	0	0	0	0	0	0	0	0	0
5	0.2.18.1.3.3	Lactobacillaceae	1	1	0	0	0	0	0	1	0	0	0	0	0	0	0	0	0	0	0	0	0	0	0	0	0	0	0	0	0	0	0	0	0	0	0	0	0	0
6	0.2.18.1.3.3.1	Lactobacillus	0	1	0	0	0	0	0	1	0	0	0	0	0	0	0	0	0	0	0	0	0	0	0	0	0	0	0	0	0	0	0	0	0	0	0	0	0	0
5	0.2.18.1.3.4	Lactobacillales_unclassified	1	1	0	0	0	0	0	0	0	0	0	0	0	1	0	0	0	0	0	0	0	0	0	0	0	0	0	0	0	0	0	0	0	0	0	0	0	0
6	0.2.18.1.3.4.1	Lactobacillales_unclassified	0	1	0	0	0	0	0	0	0	0	0	0	0	1	0	0	0	0	0	0	0	0	0	0	0	0	0	0	0	0	0	0	0	0	0	0	0	0
5	0.2.18.1.3.5	Streptococcaceae	4	36	0	0	0	0	1	0	0	0	0	0	0	19	1	0	2	0	0	0	13	0	0	0	0	0	0	0	0	1	7	0	0	0	0	1	0	0
6	0.2.18.1.3.5.1	Lactococcus	0	4	0	0	0	0	0	0	0	0	0	0	0	0	0	0	0	0	0	0	4	0	0	0	0	0	0	0	0	0	0	0	0	0	0	0	0	0
6	0.2.18.1.3.5.2	Streptococcaceae_ge	0	4	0	0	0	0	0	0	0	0	0	0	0	2	0	0	0	0	0	0	1	0	0	0	0	0	0	0	0	0	1	0	0	0	0	0	0	0
6	0.2.18.1.3.5.3	Streptococcaceae_unclassified	0	13	0	0	0	0	0	0	0	0	0	0	0	5	0	0	0	0	0	0	4	0	0	0	0	0	0	0	0	0	4	0	0	0	0	0	0	0
6	0.2.18.1.3.5.4	Streptococcus	0	15	0	0	0	0	1	0	0	0	0	0	0	12	1	0	2	0	0	0	4	0	0	0	0	0	0	0	0	1	2	0	0	0	0	1	0	0
3	0.2.18.2	Clostridia	3	173	1	2	7	40	38	3	6	10	5	4	0	0	3	0	3	0	0	0	2	0	0	8	22	27	19	4	13	3	1	20	12	1	4	0	1	1
4	0.2.18.2.1	Clostridia_unclassified	1	20	0	0	0	7	7	0	0	0	0	0	0	0	0	0	0	0	0	0	0	0	0	0	1	3	0	1	1	0	0	3	0	0	0	0	0	0
5	0.2.18.2.1.1	Clostridia_unclassified	1	20	0	0	0	7	7	0	0	0	0	0	0	0	0	0	0	0	0	0	0	0	0	0	1	3	0	1	1	0	0	3	0	0	0	0	0	0
6	0.2.18.2.1.1.1	Clostridia_unclassified	0	20	0	0	0	7	7	0	0	0	0	0	0	0	0	0	0	0	0	0	0	0	0	0	1	3	0	1	1	0	0	3	0	0	0	0	0	0
4	0.2.18.2.2	Clostridiales	11	151	1	1	7	33	31	3	6	10	5	4	0	0	3	0	3	0	0	0	2	0	0	8	21	24	19	2	12	3	1	17	12	1	4	0	1	1
5	0.2.18.2.2.1	Christensenellaceae	2	3	0	1	0	0	0	0	0	0	1	0	0	0	1	0	0	0	0	0	0	0	0	0	0	1	0	0	0	0	0	2	0	0	0	0	0	0
6	0.2.18.2.2.1.1	Christensenellaceae_unclassified	0	1	0	0	0	0	0	0	0	0	0	0	0	0	0	0	0	0	0	0	0	0	0	0	0	0	0	0	0	0	0	1	0	0	0	0	0	0
6	0.2.18.2.2.1.2	uncultured	0	2	0	1	0	0	0	0	0	0	1	0	0	0	1	0	0	0	0	0	0	0	0	0	0	1	0	0	0	0	0	1	0	0	0	0	0	0
5	0.2.18.2.2.2	Clostridiaceae_1	3	10	0	0	0	4	5	0	1	0	0	0	0	0	0	0	0	0	0	0	0	0	0	0	0	0	1	0	2	0	0	0	0	0	0	0	0	0
6	0.2.18.2.2.2.1	Clostridiaceae_1_unclassified	0	2	0	0	0	1	0	0	0	0	0	0	0	0	0	0	0	0	0	0	0	0	0	0	0	0	0	0	2	0	0	0	0	0	0	0	0	0
6	0.2.18.2.2.2.2	Oceanirhabdus	0	6	0	0	0	2	5	0	1	0	0	0	0	0	0	0	0	0	0	0	0	0	0	0	0	0	0	0	0	0	0	0	0	0	0	0	0	0
6	0.2.18.2.2.2.3	uncultured	0	2	0	0	0	1	0	0	0	0	0	0	0	0	0	0	0	0	0	0	0	0	0	0	0	0	1	0	0	0	0	0	0	0	0	0	0	0
5	0.2.18.2.2.3	Clostridiaceae_4	1	1	0	0	0	1	0	0	0	0	0	0	0	0	0	0	0	0	0	0	0	0	0	0	0	0	0	0	0	0	0	1	0	0	0	0	0	0
6	0.2.18.2.2.3.1	Clostridium_sensu_stricto	0	1	0	0	0	1	0	0	0	0	0	0	0	0	0	0	0	0	0	0	0	0	0	0	0	0	0	0	0	0	0	1	0	0	0	0	0	0
5	0.2.18.2.2.4	Clostridiales_unclassified	1	86	0	0	2	16	20	0	2	8	1	3	0	0	1	0	0	0	0	0	1	0	0	1	13	14	8	1	4	1	0	4	4	0	2	0	0	1
6	0.2.18.2.2.4.1	Clostridiales_unclassified	0	86	0	0	2	16	20	0	2	8	1	3	0	0	1	0	0	0	0	0	1	0	0	1	13	14	8	1	4	1	0	4	4	0	2	0	0	1
5	0.2.18.2.2.5	Defluviitaleaceae	1	3	0	0	0	1	0	0	0	0	0	0	0	0	0	0	0	0	0	0	0	0	0	0	0	0	0	0	0	0	0	1	1	0	0	0	0	0
6	0.2.18.2.2.5.1	Defluviitaleaceae_UCG-011	0	3	0	0	0	1	0	0	0	0	0	0	0	0	0	0	0	0	0	0	0	0	0	0	0	0	0	0	0	0	0	1	1	0	0	0	0	0
5	0.2.18.2.2.6	Family_XI	2	4	0	0	0	0	0	1	0	0	0	0	0	0	0	0	2	0	0	0	0	0	0	0	0	0	0	1	0	0	0	0	0	0	0	0	0	0
6	0.2.18.2.2.6.1	Anaerococcus	0	2	0	0	0	0	0	1	0	0	0	0	0	0	0	0	1	0	0	0	0	0	0	0	0	0	0	0	0	0	0	0	0	0	0	0	0	0
6	0.2.18.2.2.6.2	Ezakiella	0	2	0	0	0	0	0	0	0	0	0	0	0	0	0	0	1	0	0	0	0	0	0	0	0	0	0	1	0	0	0	0	0	0	0	0	0	0
5	0.2.18.2.2.7	Family_XII	3	22	1	0	5	6	5	2	3	2	2	1	0	0	0	0	1	0	0	0	0	0	0	1	8	8	9	0	5	1	1	1	7	1	2	0	1	0
6	0.2.18.2.2.7.1	Family_XII_unclassified	0	3	0	0	0	0	0	0	0	0	0	0	0	0	0	0	0	0	0	0	0	0	0	0	1	1	0	0	0	0	0	0	0	0	1	0	0	0
6	0.2.18.2.2.7.2	Fusibacter	0	18	1	0	5	6	5	2	3	2	2	1	0	0	0	0	1	0	0	0	0	0	0	1	6	7	9	0	5	1	1	1	6	1	1	0	1	0
6	0.2.18.2.2.7.3	uncultured	0	1	0	0	0	0	0	0	0	0	0	0	0	0	0	0	0	0	0	0	0	0	0	0	1	0	0	0	0	0	0	0	1	0	0	0	0	0
5	0.2.18.2.2.8	Kazan-2B-17	1	1	0	0	0	1	0	0	0	0	0	0	0	0	0	0	0	0	0	0	0	0	0	0	0	0	0	0	0	0	0	0	0	0	0	0	0	0
6	0.2.18.2.2.8.1	Kazan-2B-17_ge	0	1	0	0	0	1	0	0	0	0	0	0	0	0	0	0	0	0	0	0	0	0	0	0	0	0	0	0	0	0	0	0	0	0	0	0	0	0
5	0.2.18.2.2.9	Lachnospiraceae	1	5	0	0	0	0	0	0	0	0	0	0	0	0	0	0	0	0	0	0	1	0	0	0	0	1	0	0	1	0	0	3	0	0	0	0	0	0
6	0.2.18.2.2.9.1	Lachnospiraceae_unclassified	0	5	0	0	0	0	0	0	0	0	0	0	0	0	0	0	0	0	0	0	1	0	0	0	0	1	0	0	1	0	0	3	0	0	0	0	0	0
5	0.2.18.2.2.10	Peptostreptococcaceae	2	5	0	0	0	4	1	0	0	0	0	0	0	0	1	0	0	0	0	0	0	0	0	0	0	0	1	0	0	0	0	0	0	0	0	0	0	0
6	0.2.18.2.2.10.1	Peptostreptococcaceae_unclassified	0	2	0	0	0	1	0	0	0	0	0	0	0	0	1	0	0	0	0	0	0	0	0	0	0	0	0	0	0	0	0	0	0	0	0	0	0	0
6	0.2.18.2.2.10.2	Tepidibacter	0	3	0	0	0	3	1	0	0	0	0	0	0	0	0	0	0	0	0	0	0	0	0	0	0	0	1	0	0	0	0	0	0	0	0	0	0	0
5	0.2.18.2.2.11	Ruminococcaceae	1	11	0	0	0	0	0	0	0	0	1	0	0	0	0	0	0	0	0	0	0	0	0	6	0	0	0	0	0	1	0	5	0	0	0	0	0	0
6	0.2.18.2.2.11.1	Ruminococcaceae_unclassified	0	11	0	0	0	0	0	0	0	0	1	0	0	0	0	0	0	0	0	0	0	0	0	6	0	0	0	0	0	1	0	5	0	0	0	0	0	0
4	0.2.18.2.3	Halanaerobiales	1	2	0	1	0	0	0	0	0	0	0	0	0	0	0	0	0	0	0	0	0	0	0	0	0	0	0	1	0	0	0	0	0	0	0	0	0	0
5	0.2.18.2.3.1	ODP1230B823	1	2	0	1	0	0	0	0	0	0	0	0	0	0	0	0	0	0	0	0	0	0	0	0	0	0	0	1	0	0	0	0	0	0	0	0	0	0
6	0.2.18.2.3.1.1	ODP1230B823_ge	0	2	0	1	0	0	0	0	0	0	0	0	0	0	0	0	0	0	0	0	0	0	0	0	0	0	0	1	0	0	0	0	0	0	0	0	0	0
3	0.2.18.3	Erysipelotrichia	1	6	0	0	0	0	0	0	0	0	0	0	0	0	0	0	0	0	0	0	0	0	0	0	0	0	0	0	0	0	6	0	0	0	0	0	0	0
4	0.2.18.3.1	Erysipelotrichales	1	6	0	0	0	0	0	0	0	0	0	0	0	0	0	0	0	0	0	0	0	0	0	0	0	0	0	0	0	0	6	0	0	0	0	0	0	0
5	0.2.18.3.1.1	Erysipelotrichaceae	1	6	0	0	0	0	0	0	0	0	0	0	0	0	0	0	0	0	0	0	0	0	0	0	0	0	0	0	0	0	6	0	0	0	0	0	0	0
6	0.2.18.3.1.1.1	Turicibacter	0	6	0	0	0	0	0	0	0	0	0	0	0	0	0	0	0	0	0	0	0	0	0	0	0	0	0	0	0	0	6	0	0	0	0	0	0	0
3	0.2.18.4	Firmicutes_unclassified	1	22	0	0	0	0	0	2	3	0	0	0	0	7	0	0	0	0	0	0	0	0	0	1	0	0	0	1	2	0	0	3	1	0	0	0	0	2
4	0.2.18.4.1	Firmicutes_unclassified	1	22	0	0	0	0	0	2	3	0	0	0	0	7	0	0	0	0	0	0	0	0	0	1	0	0	0	1	2	0	0	3	1	0	0	0	0	2
5	0.2.18.4.1.1	Firmicutes_unclassified	1	22	0	0	0	0	0	2	3	0	0	0	0	7	0	0	0	0	0	0	0	0	0	1	0	0	0	1	2	0	0	3	1	0	0	0	0	2
6	0.2.18.4.1.1.1	Firmicutes_unclassified	0	22	0	0	0	0	0	2	3	0	0	0	0	7	0	0	0	0	0	0	0	0	0	1	0	0	0	1	2	0	0	3	1	0	0	0	0	2
3	0.2.18.5	Negativicutes	1	3	0	0	0	0	0	0	1	0	0	0	2	0	0	0	0	0	0	0	0	0	0	0	0	0	0	0	0	0	0	0	0	0	0	0	0	0
4	0.2.18.5.1	Selenomonadales	1	3	0	0	0	0	0	0	1	0	0	0	2	0	0	0	0	0	0	0	0	0	0	0	0	0	0	0	0	0	0	0	0	0	0	0	0	0
5	0.2.18.5.1.1	Veillonellaceae	1	3	0	0	0	0	0	0	1	0	0	0	2	0	0	0	0	0	0	0	0	0	0	0	0	0	0	0	0	0	0	0	0	0	0	0	0	0
6	0.2.18.5.1.1.1	Veillonella	0	3	0	0	0	0	0	0	1	0	0	0	2	0	0	0	0	0	0	0	0	0	0	0	0	0	0	0	0	0	0	0	0	0	0	0	0	0
2	0.2.19	Fusobacteria	1	62	0	0	0	3	0	0	0	0	0	0	1	0	0	0	3	0	0	0	3	0	0	0	50	3	1	0	0	0	1	3	0	0	0	0	0	0
3	0.2.19.1	Fusobacteriia	1	62	0	0	0	3	0	0	0	0	0	0	1	0	0	0	3	0	0	0	3	0	0	0	50	3	1	0	0	0	1	3	0	0	0	0	0	0
4	0.2.19.1.1	Fusobacteriales	2	62	0	0	0	3	0	0	0	0	0	0	1	0	0	0	3	0	0	0	3	0	0	0	50	3	1	0	0	0	1	3	0	0	0	0	0	0
5	0.2.19.1.1.1	Fusobacteriaceae	4	59	0	0	0	2	0	0	0	0	0	0	0	0	0	0	3	0	0	0	3	0	0	0	50	3	1	0	0	0	0	3	0	0	0	0	0	0
6	0.2.19.1.1.1.1	Fusobacteriaceae_ge	0	3	0	0	0	0	0	0	0	0	0	0	0	0	0	0	0	0	0	0	0	0	0	0	1	1	0	0	0	0	0	1	0	0	0	0	0	0
6	0.2.19.1.1.1.2	Fusobacteriaceae_unclassified	0	20	0	0	0	0	0	0	0	0	0	0	0	0	0	0	1	0	0	0	1	0	0	0	18	0	0	0	0	0	0	0	0	0	0	0	0	0
6	0.2.19.1.1.1.3	Fusobacterium	0	3	0	0	0	0	0	0	0	0	0	0	0	0	0	0	2	0	0	0	0	0	0	0	1	1	0	0	0	0	0	0	0	0	0	0	0	0
6	0.2.19.1.1.1.4	Propionigenium	0	33	0	0	0	2	0	0	0	0	0	0	0	0	0	0	0	0	0	0	2	0	0	0	30	1	1	0	0	0	0	2	0	0	0	0	0	0
5	0.2.19.1.1.2	Leptotrichiaceae	2	3	0	0	0	1	0	0	0	0	0	0	1	0	0	0	0	0	0	0	0	0	0	0	0	0	0	0	0	0	1	0	0	0	0	0	0	0
6	0.2.19.1.1.2.1	Leptotrichia	0	1	0	0	0	0	0	0	0	0	0	0	0	0	0	0	0	0	0	0	0	0	0	0	0	0	0	0	0	0	1	0	0	0	0	0	0	0
6	0.2.19.1.1.2.2	uncultured	0	2	0	0	0	1	0	0	0	0	0	0	1	0	0	0	0	0	0	0	0	0	0	0	0	0	0	0	0	0	0	0	0	0	0	0	0	0
2	0.2.20	Gemmatimonadetes	3	41	0	0	0	0	0	6	10	0	5	0	0	0	0	0	1	1	0	0	0	4	0	15	0	0	0	0	0	0	0	0	0	0	0	0	0	3
3	0.2.20.1	BD2-11_terrestrial_group	1	39	0	0	0	0	0	6	10	0	5	0	0	0	0	0	0	1	0	0	0	4	0	14	0	0	0	0	0	0	0	0	0	0	0	0	0	3
4	0.2.20.1.1	BD2-11_terrestrial_group_or	1	39	0	0	0	0	0	6	10	0	5	0	0	0	0	0	0	1	0	0	0	4	0	14	0	0	0	0	0	0	0	0	0	0	0	0	0	3
5	0.2.20.1.1.1	BD2-11_terrestrial_group_fa	1	39	0	0	0	0	0	6	10	0	5	0	0	0	0	0	0	1	0	0	0	4	0	14	0	0	0	0	0	0	0	0	0	0	0	0	0	3
6	0.2.20.1.1.1.1	BD2-11_terrestrial_group_ge	0	39	0	0	0	0	0	6	10	0	5	0	0	0	0	0	0	1	0	0	0	4	0	14	0	0	0	0	0	0	0	0	0	0	0	0	0	3
3	0.2.20.2	Gemmatimonadetes_unclassified	1	1	0	0	0	0	0	0	0	0	0	0	0	0	0	0	0	0	0	0	0	0	0	1	0	0	0	0	0	0	0	0	0	0	0	0	0	0
4	0.2.20.2.1	Gemmatimonadetes_unclassified	1	1	0	0	0	0	0	0	0	0	0	0	0	0	0	0	0	0	0	0	0	0	0	1	0	0	0	0	0	0	0	0	0	0	0	0	0	0
5	0.2.20.2.1.1	Gemmatimonadetes_unclassified	1	1	0	0	0	0	0	0	0	0	0	0	0	0	0	0	0	0	0	0	0	0	0	1	0	0	0	0	0	0	0	0	0	0	0	0	0	0
6	0.2.20.2.1.1.1	Gemmatimonadetes_unclassified	0	1	0	0	0	0	0	0	0	0	0	0	0	0	0	0	0	0	0	0	0	0	0	1	0	0	0	0	0	0	0	0	0	0	0	0	0	0
3	0.2.20.3	S0134_terrestrial_group	1	1	0	0	0	0	0	0	0	0	0	0	0	0	0	0	1	0	0	0	0	0	0	0	0	0	0	0	0	0	0	0	0	0	0	0	0	0
4	0.2.20.3.1	S0134_terrestrial_group_or	1	1	0	0	0	0	0	0	0	0	0	0	0	0	0	0	1	0	0	0	0	0	0	0	0	0	0	0	0	0	0	0	0	0	0	0	0	0
5	0.2.20.3.1.1	S0134_terrestrial_group_fa	1	1	0	0	0	0	0	0	0	0	0	0	0	0	0	0	1	0	0	0	0	0	0	0	0	0	0	0	0	0	0	0	0	0	0	0	0	0
6	0.2.20.3.1.1.1	S0134_terrestrial_group_ge	0	1	0	0	0	0	0	0	0	0	0	0	0	0	0	0	1	0	0	0	0	0	0	0	0	0	0	0	0	0	0	0	0	0	0	0	0	0
2	0.2.21	Gracilibacteria	1	6	0	1	0	0	0	0	1	0	0	1	0	0	0	0	0	0	0	0	0	0	0	0	0	0	0	0	0	1	0	1	0	0	1	0	0	0
3	0.2.21.1	Gracilibacteria_cl	1	6	0	1	0	0	0	0	1	0	0	1	0	0	0	0	0	0	0	0	0	0	0	0	0	0	0	0	0	1	0	1	0	0	1	0	0	0
4	0.2.21.1.1	Gracilibacteria_or	1	6	0	1	0	0	0	0	1	0	0	1	0	0	0	0	0	0	0	0	0	0	0	0	0	0	0	0	0	1	0	1	0	0	1	0	0	0
5	0.2.21.1.1.1	Gracilibacteria_fa	1	6	0	1	0	0	0	0	1	0	0	1	0	0	0	0	0	0	0	0	0	0	0	0	0	0	0	0	0	1	0	1	0	0	1	0	0	0
6	0.2.21.1.1.1.1	Gracilibacteria_ge	0	6	0	1	0	0	0	0	1	0	0	1	0	0	0	0	0	0	0	0	0	0	0	0	0	0	0	0	0	1	0	1	0	0	1	0	0	0
2	0.2.22	Hydrogenedentes	2	19	0	0	0	0	0	0	3	0	0	0	0	0	3	0	1	0	0	0	0	0	0	4	0	3	0	0	0	0	0	1	1	0	0	0	2	2
3	0.2.22.1	Hydrogenedentes_cl	1	17	0	0	0	0	0	0	3	0	0	0	0	0	3	0	1	0	0	0	0	0	0	4	0	2	0	0	0	0	0	1	1	0	0	0	2	1
4	0.2.22.1.1	Hydrogenedentes_or	1	17	0	0	0	0	0	0	3	0	0	0	0	0	3	0	1	0	0	0	0	0	0	4	0	2	0	0	0	0	0	1	1	0	0	0	2	1
5	0.2.22.1.1.1	Hydrogenedentes_fa	1	17	0	0	0	0	0	0	3	0	0	0	0	0	3	0	1	0	0	0	0	0	0	4	0	2	0	0	0	0	0	1	1	0	0	0	2	1
6	0.2.22.1.1.1.1	Hydrogenedentes_ge	0	17	0	0	0	0	0	0	3	0	0	0	0	0	3	0	1	0	0	0	0	0	0	4	0	2	0	0	0	0	0	1	1	0	0	0	2	1
3	0.2.22.2	Hydrogenedentes_unclassified	1	2	0	0	0	0	0	0	0	0	0	0	0	0	0	0	0	0	0	0	0	0	0	0	0	1	0	0	0	0	0	0	0	0	0	0	0	1
4	0.2.22.2.1	Hydrogenedentes_unclassified	1	2	0	0	0	0	0	0	0	0	0	0	0	0	0	0	0	0	0	0	0	0	0	0	0	1	0	0	0	0	0	0	0	0	0	0	0	1
5	0.2.22.2.1.1	Hydrogenedentes_unclassified	1	2	0	0	0	0	0	0	0	0	0	0	0	0	0	0	0	0	0	0	0	0	0	0	0	1	0	0	0	0	0	0	0	0	0	0	0	1
6	0.2.22.2.1.1.1	Hydrogenedentes_unclassified	0	2	0	0	0	0	0	0	0	0	0	0	0	0	0	0	0	0	0	0	0	0	0	0	0	1	0	0	0	0	0	0	0	0	0	0	0	1
2	0.2.23	Ignavibacteriae	1	11	0	0	1	0	0	0	3	1	0	1	0	0	1	0	1	0	0	0	0	0	0	0	0	0	0	3	0	1	0	4	0	0	0	0	0	0
3	0.2.23.1	Ignavibacteria	1	11	0	0	1	0	0	0	3	1	0	1	0	0	1	0	1	0	0	0	0	0	0	0	0	0	0	3	0	1	0	4	0	0	0	0	0	0
4	0.2.23.1.1	Ignavibacteriales	4	11	0	0	1	0	0	0	3	1	0	1	0	0	1	0	1	0	0	0	0	0	0	0	0	0	0	3	0	1	0	4	0	0	0	0	0	0
5	0.2.23.1.1.1	BSV26	1	1	0	0	0	0	0	0	0	0	0	0	0	0	0	0	0	0	0	0	0	0	0	0	0	0	0	0	0	1	0	0	0	0	0	0	0	0
6	0.2.23.1.1.1.1	BSV26_ge	0	1	0	0	0	0	0	0	0	0	0	0	0	0	0	0	0	0	0	0	0	0	0	0	0	0	0	0	0	1	0	0	0	0	0	0	0	0
5	0.2.23.1.1.2	Ignavibacteriales_Incertae_Sedis	1	1	0	0	0	0	0	0	0	0	0	1	0	0	1	0	0	0	0	0	0	0	0	0	0	0	0	0	0	0	0	1	0	0	0	0	0	0
6	0.2.23.1.1.2.1	Melioribacter	0	1	0	0	0	0	0	0	0	0	0	1	0	0	1	0	0	0	0	0	0	0	0	0	0	0	0	0	0	0	0	1	0	0	0	0	0	0
5	0.2.23.1.1.3	Ignavibacteriales_unclassified	1	5	0	0	1	0	0	0	0	0	0	0	0	0	0	0	1	0	0	0	0	0	0	0	0	0	0	3	0	0	0	2	0	0	0	0	0	0
6	0.2.23.1.1.3.1	Ignavibacteriales_unclassified	0	5	0	0	1	0	0	0	0	0	0	0	0	0	0	0	1	0	0	0	0	0	0	0	0	0	0	3	0	0	0	2	0	0	0	0	0	0
5	0.2.23.1.1.4	IheB3-7	1	4	0	0	0	0	0	0	3	1	0	0	0	0	0	0	0	0	0	0	0	0	0	0	0	0	0	0	0	0	0	1	0	0	0	0	0	0
6	0.2.23.1.1.4.1	IheB3-7_ge	0	4	0	0	0	0	0	0	3	1	0	0	0	0	0	0	0	0	0	0	0	0	0	0	0	0	0	0	0	0	0	1	0	0	0	0	0	0
2	0.2.24	KSB3_(Modulibacteria)	1	2	0	0	0	0	0	0	0	0	0	0	0	0	0	0	0	0	0	0	0	0	0	0	0	0	0	0	0	0	0	2	0	0	0	0	0	0
3	0.2.24.1	KSB3_(Modulibacteria)_cl	1	2	0	0	0	0	0	0	0	0	0	0	0	0	0	0	0	0	0	0	0	0	0	0	0	0	0	0	0	0	0	2	0	0	0	0	0	0
4	0.2.24.1.1	KSB3_(Modulibacteria)_or	1	2	0	0	0	0	0	0	0	0	0	0	0	0	0	0	0	0	0	0	0	0	0	0	0	0	0	0	0	0	0	2	0	0	0	0	0	0
5	0.2.24.1.1.1	KSB3_(Modulibacteria)_fa	1	2	0	0	0	0	0	0	0	0	0	0	0	0	0	0	0	0	0	0	0	0	0	0	0	0	0	0	0	0	0	2	0	0	0	0	0	0
6	0.2.24.1.1.1.1	KSB3_(Modulibacteria)_ge	0	2	0	0	0	0	0	0	0	0	0	0	0	0	0	0	0	0	0	0	0	0	0	0	0	0	0	0	0	0	0	2	0	0	0	0	0	0
2	0.2.25	Latescibacteria	2	20	1	1	0	0	0	0	1	0	1	1	2	0	0	0	0	0	0	0	0	0	0	5	0	0	6	0	1	0	0	4	0	0	0	0	0	0
3	0.2.25.1	Latescibacteria_Incertae_Sedis	1	6	0	0	0	0	0	0	0	0	0	0	2	0	0	0	0	0	0	0	0	0	0	2	0	0	0	0	0	0	0	2	0	0	0	0	0	0
4	0.2.25.1.1	Unknown_Order	1	6	0	0	0	0	0	0	0	0	0	0	2	0	0	0	0	0	0	0	0	0	0	2	0	0	0	0	0	0	0	2	0	0	0	0	0	0
5	0.2.25.1.1.1	Unknown_Family	1	6	0	0	0	0	0	0	0	0	0	0	2	0	0	0	0	0	0	0	0	0	0	2	0	0	0	0	0	0	0	2	0	0	0	0	0	0
6	0.2.25.1.1.1.1	Candidatus_Latescibacter	0	6	0	0	0	0	0	0	0	0	0	0	2	0	0	0	0	0	0	0	0	0	0	2	0	0	0	0	0	0	0	2	0	0	0	0	0	0
3	0.2.25.2	Latescibacteria_cl	1	14	1	1	0	0	0	0	1	0	1	1	0	0	0	0	0	0	0	0	0	0	0	3	0	0	6	0	1	0	0	2	0	0	0	0	0	0
4	0.2.25.2.1	Latescibacteria_or	1	14	1	1	0	0	0	0	1	0	1	1	0	0	0	0	0	0	0	0	0	0	0	3	0	0	6	0	1	0	0	2	0	0	0	0	0	0
5	0.2.25.2.1.1	Latescibacteria_fa	1	14	1	1	0	0	0	0	1	0	1	1	0	0	0	0	0	0	0	0	0	0	0	3	0	0	6	0	1	0	0	2	0	0	0	0	0	0
6	0.2.25.2.1.1.1	Latescibacteria_ge	0	14	1	1	0	0	0	0	1	0	1	1	0	0	0	0	0	0	0	0	0	0	0	3	0	0	6	0	1	0	0	2	0	0	0	0	0	0
2	0.2.26	Lentisphaerae	3	51	1	0	0	0	0	1	3	0	5	0	2	0	0	0	0	1	0	0	0	1	0	3	0	0	0	0	0	1	0	32	0	0	0	1	1	0
3	0.2.26.1	Lentisphaerae_unclassified	1	24	0	0	0	0	0	0	0	0	0	0	0	0	0	0	0	0	0	0	0	0	0	0	0	0	0	0	0	0	0	24	0	0	0	0	0	0
4	0.2.26.1.1	Lentisphaerae_unclassified	1	24	0	0	0	0	0	0	0	0	0	0	0	0	0	0	0	0	0	0	0	0	0	0	0	0	0	0	0	0	0	24	0	0	0	0	0	0
5	0.2.26.1.1.1	Lentisphaerae_unclassified	1	24	0	0	0	0	0	0	0	0	0	0	0	0	0	0	0	0	0	0	0	0	0	0	0	0	0	0	0	0	0	24	0	0	0	0	0	0
6	0.2.26.1.1.1.1	Lentisphaerae_unclassified	0	24	0	0	0	0	0	0	0	0	0	0	0	0	0	0	0	0	0	0	0	0	0	0	0	0	0	0	0	0	0	24	0	0	0	0	0	0
3	0.2.26.2	Lentisphaeria	2	14	0	0	0	0	0	1	1	0	4	0	0	0	0	0	0	1	0	0	0	1	0	2	0	0	0	0	0	1	0	1	0	0	0	1	1	0
4	0.2.26.2.1	Lentisphaerales	1	3	0	0	0	0	0	1	1	0	0	0	0	0	0	0	0	0	0	0	0	0	0	0	0	0	0	0	0	0	0	0	0	0	0	1	0	0
5	0.2.26.2.1.1	Lentisphaeraceae	1	3	0	0	0	0	0	1	1	0	0	0	0	0	0	0	0	0	0	0	0	0	0	0	0	0	0	0	0	0	0	0	0	0	0	1	0	0
6	0.2.26.2.1.1.1	Lentisphaera	0	3	0	0	0	0	0	1	1	0	0	0	0	0	0	0	0	0	0	0	0	0	0	0	0	0	0	0	0	0	0	0	0	0	0	1	0	0
4	0.2.26.2.2	Victivallales	4	11	0	0	0	0	0	0	0	0	4	0	0	0	0	0	0	1	0	0	0	1	0	2	0	0	0	0	0	1	0	1	0	0	0	0	1	0
5	0.2.26.2.2.1	Arctic95B-14	1	7	0	0	0	0	0	0	0	0	1	0	0	0	0	0	0	0	0	0	0	1	0	2	0	0	0	0	0	1	0	1	0	0	0	0	1	0
6	0.2.26.2.2.1.1	Arctic95B-14_ge	0	7	0	0	0	0	0	0	0	0	1	0	0	0	0	0	0	0	0	0	0	1	0	2	0	0	0	0	0	1	0	1	0	0	0	0	1	0
5	0.2.26.2.2.2	PRD18C08	1	2	0	0	0	0	0	0	0	0	2	0	0	0	0	0	0	0	0	0	0	0	0	0	0	0	0	0	0	0	0	0	0	0	0	0	0	0
6	0.2.26.2.2.2.1	PRD18C08_ge	0	2	0	0	0	0	0	0	0	0	2	0	0	0	0	0	0	0	0	0	0	0	0	0	0	0	0	0	0	0	0	0	0	0	0	0	0	0
5	0.2.26.2.2.3	Victivallales_fa	1	1	0	0	0	0	0	0	0	0	1	0	0	0	0	0	0	0	0	0	0	0	0	0	0	0	0	0	0	0	0	0	0	0	0	0	0	0
6	0.2.26.2.2.3.1	Victivallales_ge	0	1	0	0	0	0	0	0	0	0	1	0	0	0	0	0	0	0	0	0	0	0	0	0	0	0	0	0	0	0	0	0	0	0	0	0	0	0
5	0.2.26.2.2.4	Victivallales_unclassified	1	1	0	0	0	0	0	0	0	0	0	0	0	0	0	0	0	1	0	0	0	0	0	0	0	0	0	0	0	0	0	0	0	0	0	0	0	0
6	0.2.26.2.2.4.1	Victivallales_unclassified	0	1	0	0	0	0	0	0	0	0	0	0	0	0	0	0	0	1	0	0	0	0	0	0	0	0	0	0	0	0	0	0	0	0	0	0	0	0
3	0.2.26.3	Oligosphaeria	3	13	1	0	0	0	0	0	2	0	1	0	2	0	0	0	0	0	0	0	0	0	0	1	0	0	0	0	0	0	0	7	0	0	0	0	0	0
4	0.2.26.3.1	Oligosphaeria_unclassified	1	2	0	0	0	0	0	0	0	0	0	0	0	0	0	0	0	0	0	0	0	0	0	0	0	0	0	0	0	0	0	2	0	0	0	0	0	0
5	0.2.26.3.1.1	Oligosphaeria_unclassified	1	2	0	0	0	0	0	0	0	0	0	0	0	0	0	0	0	0	0	0	0	0	0	0	0	0	0	0	0	0	0	2	0	0	0	0	0	0
6	0.2.26.3.1.1.1	Oligosphaeria_unclassified	0	2	0	0	0	0	0	0	0	0	0	0	0	0	0	0	0	0	0	0	0	0	0	0	0	0	0	0	0	0	0	2	0	0	0	0	0	0
4	0.2.26.3.2	PpalmC41	1	6	1	0	0	0	0	0	0	0	0	0	0	0	0	0	0	0	0	0	0	0	0	1	0	0	0	0	0	0	0	5	0	0	0	0	0	0
5	0.2.26.3.2.1	PpalmC41_fa	1	6	1	0	0	0	0	0	0	0	0	0	0	0	0	0	0	0	0	0	0	0	0	1	0	0	0	0	0	0	0	5	0	0	0	0	0	0
6	0.2.26.3.2.1.1	PpalmC41_ge	0	6	1	0	0	0	0	0	0	0	0	0	0	0	0	0	0	0	0	0	0	0	0	1	0	0	0	0	0	0	0	5	0	0	0	0	0	0
4	0.2.26.3.3	SS1-B-02-17	1	5	0	0	0	0	0	0	2	0	1	0	2	0	0	0	0	0	0	0	0	0	0	0	0	0	0	0	0	0	0	0	0	0	0	0	0	0
5	0.2.26.3.3.1	SS1-B-02-17_fa	1	5	0	0	0	0	0	0	2	0	1	0	2	0	0	0	0	0	0	0	0	0	0	0	0	0	0	0	0	0	0	0	0	0	0	0	0	0
6	0.2.26.3.3.1.1	SS1-B-02-17_ge	0	5	0	0	0	0	0	0	2	0	1	0	2	0	0	0	0	0	0	0	0	0	0	0	0	0	0	0	0	0	0	0	0	0	0	0	0	0
2	0.2.27	Nitrospinae	1	6	0	0	0	0	0	0	1	0	0	0	0	0	0	0	0	0	0	0	0	0	0	6	0	0	0	0	0	0	0	0	0	0	0	0	0	0
3	0.2.27.1	Nitrospinia	1	6	0	0	0	0	0	0	1	0	0	0	0	0	0	0	0	0	0	0	0	0	0	6	0	0	0	0	0	0	0	0	0	0	0	0	0	0
4	0.2.27.1.1	Nitrospinales	1	6	0	0	0	0	0	0	1	0	0	0	0	0	0	0	0	0	0	0	0	0	0	6	0	0	0	0	0	0	0	0	0	0	0	0	0	0
5	0.2.27.1.1.1	Nitrospinaceae	2	6	0	0	0	0	0	0	1	0	0	0	0	0	0	0	0	0	0	0	0	0	0	6	0	0	0	0	0	0	0	0	0	0	0	0	0	0
6	0.2.27.1.1.1.1	Nitrospinaceae_unclassified	0	4	0	0	0	0	0	0	0	0	0	0	0	0	0	0	0	0	0	0	0	0	0	4	0	0	0	0	0	0	0	0	0	0	0	0	0	0
6	0.2.27.1.1.1.2	uncultured	0	2	0	0	0	0	0	0	1	0	0	0	0	0	0	0	0	0	0	0	0	0	0	2	0	0	0	0	0	0	0	0	0	0	0	0	0	0
2	0.2.28	Nitrospirae	1	2	0	0	0	0	0	1	0	0	0	0	0	0	0	0	0	0	0	0	1	0	0	0	0	0	0	0	0	0	0	0	0	0	0	0	0	0
3	0.2.28.1	Nitrospira	1	2	0	0	0	0	0	1	0	0	0	0	0	0	0	0	0	0	0	0	1	0	0	0	0	0	0	0	0	0	0	0	0	0	0	0	0	0
4	0.2.28.1.1	Nitrospirales	1	2	0	0	0	0	0	1	0	0	0	0	0	0	0	0	0	0	0	0	1	0	0	0	0	0	0	0	0	0	0	0	0	0	0	0	0	0
5	0.2.28.1.1.1	Nitrospiraceae	1	2	0	0	0	0	0	1	0	0	0	0	0	0	0	0	0	0	0	0	1	0	0	0	0	0	0	0	0	0	0	0	0	0	0	0	0	0
6	0.2.28.1.1.1.1	Nitrospira	0	2	0	0	0	0	0	1	0	0	0	0	0	0	0	0	0	0	0	0	1	0	0	0	0	0	0	0	0	0	0	0	0	0	0	0	0	0
2	0.2.29	Omnitrophica	2	9	0	0	0	0	0	0	1	0	0	0	0	0	0	0	0	0	0	0	0	0	0	8	0	0	0	0	0	0	0	0	0	0	0	0	0	0
3	0.2.29.1	Omnitrophica_Incertae_Sedis	1	8	0	0	0	0	0	0	0	0	0	0	0	0	0	0	0	0	0	0	0	0	0	8	0	0	0	0	0	0	0	0	0	0	0	0	0	0
4	0.2.29.1.1	Unknown_Order	1	8	0	0	0	0	0	0	0	0	0	0	0	0	0	0	0	0	0	0	0	0	0	8	0	0	0	0	0	0	0	0	0	0	0	0	0	0
5	0.2.29.1.1.1	Unknown_Family	1	8	0	0	0	0	0	0	0	0	0	0	0	0	0	0	0	0	0	0	0	0	0	8	0	0	0	0	0	0	0	0	0	0	0	0	0	0
6	0.2.29.1.1.1.1	Candidatus_Omnitrophus	0	8	0	0	0	0	0	0	0	0	0	0	0	0	0	0	0	0	0	0	0	0	0	8	0	0	0	0	0	0	0	0	0	0	0	0	0	0
3	0.2.29.2	Omnitrophica_cl	1	1	0	0	0	0	0	0	1	0	0	0	0	0	0	0	0	0	0	0	0	0	0	0	0	0	0	0	0	0	0	0	0	0	0	0	0	0
4	0.2.29.2.1	Omnitrophica_or	1	1	0	0	0	0	0	0	1	0	0	0	0	0	0	0	0	0	0	0	0	0	0	0	0	0	0	0	0	0	0	0	0	0	0	0	0	0
5	0.2.29.2.1.1	Omnitrophica_fa	1	1	0	0	0	0	0	0	1	0	0	0	0	0	0	0	0	0	0	0	0	0	0	0	0	0	0	0	0	0	0	0	0	0	0	0	0	0
6	0.2.29.2.1.1.1	Omnitrophica_ge	0	1	0	0	0	0	0	0	1	0	0	0	0	0	0	0	0	0	0	0	0	0	0	0	0	0	0	0	0	0	0	0	0	0	0	0	0	0
2	0.2.30	PAUC34f	1	7	0	0	0	0	0	7	0	0	0	0	0	0	0	0	0	0	0	0	0	0	0	0	0	0	0	0	0	0	0	0	0	0	0	0	0	0
3	0.2.30.1	PAUC34f_cl	1	7	0	0	0	0	0	7	0	0	0	0	0	0	0	0	0	0	0	0	0	0	0	0	0	0	0	0	0	0	0	0	0	0	0	0	0	0
4	0.2.30.1.1	PAUC34f_or	1	7	0	0	0	0	0	7	0	0	0	0	0	0	0	0	0	0	0	0	0	0	0	0	0	0	0	0	0	0	0	0	0	0	0	0	0	0
5	0.2.30.1.1.1	PAUC34f_fa	1	7	0	0	0	0	0	7	0	0	0	0	0	0	0	0	0	0	0	0	0	0	0	0	0	0	0	0	0	0	0	0	0	0	0	0	0	0
6	0.2.30.1.1.1.1	PAUC34f_ge	0	7	0	0	0	0	0	7	0	0	0	0	0	0	0	0	0	0	0	0	0	0	0	0	0	0	0	0	0	0	0	0	0	0	0	0	0	0
2	0.2.31	Parcubacteria	5	31	0	1	0	0	0	0	3	0	0	0	1	0	3	0	0	0	0	5	1	0	0	5	0	0	5	0	0	1	0	4	0	0	3	0	0	1
3	0.2.31.1	Candidatus_Campbellbacteria	1	1	0	0	0	0	0	0	0	0	0	0	0	0	1	0	0	0	0	0	0	0	0	0	0	0	0	0	0	0	0	0	0	0	0	0	0	0
4	0.2.31.1.1	Candidatus_Campbellbacteria_or	1	1	0	0	0	0	0	0	0	0	0	0	0	0	1	0	0	0	0	0	0	0	0	0	0	0	0	0	0	0	0	0	0	0	0	0	0	0
5	0.2.31.1.1.1	Candidatus_Campbellbacteria_fa	1	1	0	0	0	0	0	0	0	0	0	0	0	0	1	0	0	0	0	0	0	0	0	0	0	0	0	0	0	0	0	0	0	0	0	0	0	0
6	0.2.31.1.1.1.1	Candidatus_Campbellbacteria_ge	0	1	0	0	0	0	0	0	0	0	0	0	0	0	1	0	0	0	0	0	0	0	0	0	0	0	0	0	0	0	0	0	0	0	0	0	0	0
3	0.2.31.2	Candidatus_Falkowbacteria	1	6	0	0	0	0	0	0	0	0	0	0	0	0	0	0	0	0	0	5	0	0	0	0	0	0	0	0	0	0	0	1	0	0	0	0	0	0
4	0.2.31.2.1	Candidatus_Falkowbacteria_or	1	6	0	0	0	0	0	0	0	0	0	0	0	0	0	0	0	0	0	5	0	0	0	0	0	0	0	0	0	0	0	1	0	0	0	0	0	0
5	0.2.31.2.1.1	Candidatus_Falkowbacteria_fa	1	6	0	0	0	0	0	0	0	0	0	0	0	0	0	0	0	0	0	5	0	0	0	0	0	0	0	0	0	0	0	1	0	0	0	0	0	0
6	0.2.31.2.1.1.1	Candidatus_Falkowbacteria_ge	0	6	0	0	0	0	0	0	0	0	0	0	0	0	0	0	0	0	0	5	0	0	0	0	0	0	0	0	0	0	0	1	0	0	0	0	0	0
3	0.2.31.3	Candidatus_Magasanikbacteria	1	2	0	0	0	0	0	0	0	0	0	0	0	0	0	0	0	0	0	0	0	0	0	2	0	0	0	0	0	0	0	0	0	0	0	0	0	0
4	0.2.31.3.1	Candidatus_Magasanikbacteria_or	1	2	0	0	0	0	0	0	0	0	0	0	0	0	0	0	0	0	0	0	0	0	0	2	0	0	0	0	0	0	0	0	0	0	0	0	0	0
5	0.2.31.3.1.1	Candidatus_Magasanikbacteria_fa	1	2	0	0	0	0	0	0	0	0	0	0	0	0	0	0	0	0	0	0	0	0	0	2	0	0	0	0	0	0	0	0	0	0	0	0	0	0
6	0.2.31.3.1.1.1	Candidatus_Magasanikbacteria_ge	0	2	0	0	0	0	0	0	0	0	0	0	0	0	0	0	0	0	0	0	0	0	0	2	0	0	0	0	0	0	0	0	0	0	0	0	0	0
3	0.2.31.4	Parcubacteria_cl	1	10	0	1	0	0	0	0	2	0	0	0	1	0	1	0	0	0	0	0	0	0	0	2	0	0	3	0	0	0	0	1	0	0	0	0	0	1
4	0.2.31.4.1	Parcubacteria_or	1	10	0	1	0	0	0	0	2	0	0	0	1	0	1	0	0	0	0	0	0	0	0	2	0	0	3	0	0	0	0	1	0	0	0	0	0	1
5	0.2.31.4.1.1	Parcubacteria_fa	1	10	0	1	0	0	0	0	2	0	0	0	1	0	1	0	0	0	0	0	0	0	0	2	0	0	3	0	0	0	0	1	0	0	0	0	0	1
6	0.2.31.4.1.1.1	Parcubacteria_ge	0	10	0	1	0	0	0	0	2	0	0	0	1	0	1	0	0	0	0	0	0	0	0	2	0	0	3	0	0	0	0	1	0	0	0	0	0	1
3	0.2.31.5	Parcubacteria_unclassified	1	12	0	0	0	0	0	0	1	0	0	0	0	0	1	0	0	0	0	0	1	0	0	1	0	0	2	0	0	1	0	2	0	0	3	0	0	0
4	0.2.31.5.1	Parcubacteria_unclassified	1	12	0	0	0	0	0	0	1	0	0	0	0	0	1	0	0	0	0	0	1	0	0	1	0	0	2	0	0	1	0	2	0	0	3	0	0	0
5	0.2.31.5.1.1	Parcubacteria_unclassified	1	12	0	0	0	0	0	0	1	0	0	0	0	0	1	0	0	0	0	0	1	0	0	1	0	0	2	0	0	1	0	2	0	0	3	0	0	0
6	0.2.31.5.1.1.1	Parcubacteria_unclassified	0	12	0	0	0	0	0	0	1	0	0	0	0	0	1	0	0	0	0	0	1	0	0	1	0	0	2	0	0	1	0	2	0	0	3	0	0	0
2	0.2.32	Peregrinibacteria	2	18	0	1	2	0	0	1	3	0	2	0	1	0	3	0	0	2	0	0	0	0	0	3	0	1	0	1	0	0	0	3	0	0	0	0	0	0
3	0.2.32.1	Candidatus_Peribacteria	1	3	0	0	0	0	0	0	0	0	0	0	0	0	0	0	0	0	0	0	0	0	0	3	0	1	0	0	0	0	0	0	0	0	0	0	0	0
4	0.2.32.1.1	Candidatus_Peribacteria_or	1	3	0	0	0	0	0	0	0	0	0	0	0	0	0	0	0	0	0	0	0	0	0	3	0	1	0	0	0	0	0	0	0	0	0	0	0	0
5	0.2.32.1.1.1	Candidatus_Peribacteria_fa	1	3	0	0	0	0	0	0	0	0	0	0	0	0	0	0	0	0	0	0	0	0	0	3	0	1	0	0	0	0	0	0	0	0	0	0	0	0
6	0.2.32.1.1.1.1	Candidatus_Peribacteria_ge	0	3	0	0	0	0	0	0	0	0	0	0	0	0	0	0	0	0	0	0	0	0	0	3	0	1	0	0	0	0	0	0	0	0	0	0	0	0
3	0.2.32.2	Peregrinibacteria_cl	1	15	0	1	2	0	0	1	3	0	2	0	1	0	3	0	0	2	0	0	0	0	0	0	0	0	0	1	0	0	0	3	0	0	0	0	0	0
4	0.2.32.2.1	Peregrinibacteria_or	1	15	0	1	2	0	0	1	3	0	2	0	1	0	3	0	0	2	0	0	0	0	0	0	0	0	0	1	0	0	0	3	0	0	0	0	0	0
5	0.2.32.2.1.1	Peregrinibacteria_fa	1	15	0	1	2	0	0	1	3	0	2	0	1	0	3	0	0	2	0	0	0	0	0	0	0	0	0	1	0	0	0	3	0	0	0	0	0	0
6	0.2.32.2.1.1.1	Peregrinibacteria_ge	0	15	0	1	2	0	0	1	3	0	2	0	1	0	3	0	0	2	0	0	0	0	0	0	0	0	0	1	0	0	0	3	0	0	0	0	0	0
2	0.2.33	Planctomycetes	9	833	41	48	12	0	4	26	65	8	68	9	14	22	80	3	25	17	21	21	55	32	5	133	1	7	57	12	30	10	1	87	0	1	21	1	20	30
3	0.2.33.1	028H05-P-BN-P5	1	9	0	2	0	0	0	0	3	0	1	0	0	0	2	0	0	0	0	0	0	0	0	0	0	0	2	0	0	0	0	0	0	0	0	0	0	0
4	0.2.33.1.1	028H05-P-BN-P5_or	1	9	0	2	0	0	0	0	3	0	1	0	0	0	2	0	0	0	0	0	0	0	0	0	0	0	2	0	0	0	0	0	0	0	0	0	0	0
5	0.2.33.1.1.1	028H05-P-BN-P5_fa	1	9	0	2	0	0	0	0	3	0	1	0	0	0	2	0	0	0	0	0	0	0	0	0	0	0	2	0	0	0	0	0	0	0	0	0	0	0
6	0.2.33.1.1.1.1	028H05-P-BN-P5_ge	0	9	0	2	0	0	0	0	3	0	1	0	0	0	2	0	0	0	0	0	0	0	0	0	0	0	2	0	0	0	0	0	0	0	0	0	0	0
3	0.2.33.2	BD7-11	1	6	0	4	0	0	0	0	0	0	0	0	2	0	0	0	0	0	0	0	0	0	0	0	0	0	0	0	0	0	0	0	0	0	0	0	0	0
4	0.2.33.2.1	BD7-11_or	1	6	0	4	0	0	0	0	0	0	0	0	2	0	0	0	0	0	0	0	0	0	0	0	0	0	0	0	0	0	0	0	0	0	0	0	0	0
5	0.2.33.2.1.1	BD7-11_fa	1	6	0	4	0	0	0	0	0	0	0	0	2	0	0	0	0	0	0	0	0	0	0	0	0	0	0	0	0	0	0	0	0	0	0	0	0	0
6	0.2.33.2.1.1.1	BD7-11_ge	0	6	0	4	0	0	0	0	0	0	0	0	2	0	0	0	0	0	0	0	0	0	0	0	0	0	0	0	0	0	0	0	0	0	0	0	0	0
3	0.2.33.3	OM190	1	160	18	9	4	0	1	6	13	1	11	1	1	1	16	0	1	0	2	2	3	11	0	25	0	1	8	6	10	1	0	14	0	0	7	0	3	6
4	0.2.33.3.1	OM190_or	1	160	18	9	4	0	1	6	13	1	11	1	1	1	16	0	1	0	2	2	3	11	0	25	0	1	8	6	10	1	0	14	0	0	7	0	3	6
5	0.2.33.3.1.1	OM190_fa	1	160	18	9	4	0	1	6	13	1	11	1	1	1	16	0	1	0	2	2	3	11	0	25	0	1	8	6	10	1	0	14	0	0	7	0	3	6
6	0.2.33.3.1.1.1	OM190_ge	0	160	18	9	4	0	1	6	13	1	11	1	1	1	16	0	1	0	2	2	3	11	0	25	0	1	8	6	10	1	0	14	0	0	7	0	3	6
3	0.2.33.4	Phycisphaerae	5	97	6	7	2	0	0	4	7	2	11	1	1	2	12	0	0	2	1	7	0	2	0	7	0	1	9	0	1	1	1	29	0	0	1	0	1	1
4	0.2.33.4.1	C86	1	1	0	0	0	0	0	0	0	0	0	0	0	0	0	0	0	0	0	0	0	0	0	0	0	0	0	0	0	0	0	1	0	0	0	0	0	0
5	0.2.33.4.1.1	C86_fa	1	1	0	0	0	0	0	0	0	0	0	0	0	0	0	0	0	0	0	0	0	0	0	0	0	0	0	0	0	0	0	1	0	0	0	0	0	0
6	0.2.33.4.1.1.1	C86_ge	0	1	0	0	0	0	0	0	0	0	0	0	0	0	0	0	0	0	0	0	0	0	0	0	0	0	0	0	0	0	0	1	0	0	0	0	0	0
4	0.2.33.4.2	Phycisphaerae_unclassified	1	8	0	0	0	0	0	0	0	0	3	0	0	0	1	0	0	0	0	0	0	0	0	0	0	0	0	0	0	0	0	6	0	0	0	0	0	0
5	0.2.33.4.2.1	Phycisphaerae_unclassified	1	8	0	0	0	0	0	0	0	0	3	0	0	0	1	0	0	0	0	0	0	0	0	0	0	0	0	0	0	0	0	6	0	0	0	0	0	0
6	0.2.33.4.2.1.1	Phycisphaerae_unclassified	0	8	0	0	0	0	0	0	0	0	3	0	0	0	1	0	0	0	0	0	0	0	0	0	0	0	0	0	0	0	0	6	0	0	0	0	0	0
4	0.2.33.4.3	Phycisphaerales	2	76	6	7	2	0	0	4	7	2	8	1	1	2	11	0	0	2	1	7	0	2	0	5	0	1	9	0	1	1	1	12	0	0	1	0	1	1
5	0.2.33.4.3.1	Phycisphaeraceae	6	68	6	7	2	0	0	4	6	2	8	1	1	2	11	0	0	2	1	7	0	2	0	3	0	1	9	0	1	1	1	7	0	0	1	0	1	1
6	0.2.33.4.3.1.1	Algisphaera	0	2	0	0	0	0	0	0	0	1	0	0	0	0	0	0	0	0	0	0	0	0	0	0	0	0	1	0	0	0	0	0	0	0	0	0	0	0
6	0.2.33.4.3.1.2	Phycisphaera	0	17	6	2	1	0	0	0	1	0	6	0	1	0	5	0	0	2	1	6	0	0	0	0	0	0	0	0	1	0	0	1	0	0	0	0	0	0
6	0.2.33.4.3.1.3	Phycisphaeraceae_unclassified	0	3	0	1	0	0	0	0	0	0	1	0	0	0	0	0	0	0	0	0	0	0	0	0	0	0	0	0	0	0	0	1	0	0	0	0	0	0
6	0.2.33.4.3.1.4	SM1A02	0	29	0	4	1	0	0	0	2	1	1	0	0	2	5	0	0	0	0	0	0	1	0	2	0	0	4	0	0	0	1	4	0	0	0	0	0	1
6	0.2.33.4.3.1.5	Urania-1B-19_marine_sediment_group	0	11	0	0	0	0	0	4	0	0	0	1	0	0	0	0	0	0	0	1	0	0	0	1	0	0	3	0	0	1	0	1	0	0	0	0	0	0
6	0.2.33.4.3.1.6	uncultured	0	6	0	0	0	0	0	0	3	0	0	0	0	0	1	0	0	0	0	0	0	1	0	0	0	1	1	0	0	0	0	0	0	0	1	0	1	0
5	0.2.33.4.3.2	Phycisphaerales_unclassified	1	8	0	0	0	0	0	0	1	0	0	0	0	0	0	0	0	0	0	0	0	0	0	2	0	0	0	0	0	0	0	5	0	0	0	0	0	0
6	0.2.33.4.3.2.1	Phycisphaerales_unclassified	0	8	0	0	0	0	0	0	1	0	0	0	0	0	0	0	0	0	0	0	0	0	0	2	0	0	0	0	0	0	0	5	0	0	0	0	0	0
4	0.2.33.4.4	S-70	1	10	0	0	0	0	0	0	0	0	0	0	0	0	0	0	0	0	0	0	0	0	0	2	0	0	0	0	0	0	0	8	0	0	0	0	0	0
5	0.2.33.4.4.1	S-70_fa	1	10	0	0	0	0	0	0	0	0	0	0	0	0	0	0	0	0	0	0	0	0	0	2	0	0	0	0	0	0	0	8	0	0	0	0	0	0
6	0.2.33.4.4.1.1	S-70_ge	0	10	0	0	0	0	0	0	0	0	0	0	0	0	0	0	0	0	0	0	0	0	0	2	0	0	0	0	0	0	0	8	0	0	0	0	0	0
4	0.2.33.4.5	mle1-8	1	2	0	0	0	0	0	0	0	0	0	0	0	0	0	0	0	0	0	0	0	0	0	0	0	0	0	0	0	0	0	2	0	0	0	0	0	0
5	0.2.33.4.5.1	mle1-8_fa	1	2	0	0	0	0	0	0	0	0	0	0	0	0	0	0	0	0	0	0	0	0	0	0	0	0	0	0	0	0	0	2	0	0	0	0	0	0
6	0.2.33.4.5.1.1	mle1-8_ge	0	2	0	0	0	0	0	0	0	0	0	0	0	0	0	0	0	0	0	0	0	0	0	0	0	0	0	0	0	0	0	2	0	0	0	0	0	0
3	0.2.33.5	Pla3_lineage	1	14	0	1	0	0	0	0	1	1	2	0	0	0	0	0	0	1	0	0	2	0	0	1	0	0	0	0	2	0	0	1	0	0	0	0	1	2
4	0.2.33.5.1	Pla3_lineage_or	1	14	0	1	0	0	0	0	1	1	2	0	0	0	0	0	0	1	0	0	2	0	0	1	0	0	0	0	2	0	0	1	0	0	0	0	1	2
5	0.2.33.5.1.1	Pla3_lineage_fa	1	14	0	1	0	0	0	0	1	1	2	0	0	0	0	0	0	1	0	0	2	0	0	1	0	0	0	0	2	0	0	1	0	0	0	0	1	2
6	0.2.33.5.1.1.1	Pla3_lineage_ge	0	14	0	1	0	0	0	0	1	1	2	0	0	0	0	0	0	1	0	0	2	0	0	1	0	0	0	0	2	0	0	1	0	0	0	0	1	2
3	0.2.33.6	Pla4_lineage	1	9	0	0	0	0	0	0	2	0	3	0	0	0	2	0	0	0	0	0	0	0	0	1	0	0	2	0	0	0	0	0	0	0	0	0	0	0
4	0.2.33.6.1	Pla4_lineage_or	1	9	0	0	0	0	0	0	2	0	3	0	0	0	2	0	0	0	0	0	0	0	0	1	0	0	2	0	0	0	0	0	0	0	0	0	0	0
5	0.2.33.6.1.1	Pla4_lineage_fa	1	9	0	0	0	0	0	0	2	0	3	0	0	0	2	0	0	0	0	0	0	0	0	1	0	0	2	0	0	0	0	0	0	0	0	0	0	0
6	0.2.33.6.1.1.1	Pla4_lineage_ge	0	9	0	0	0	0	0	0	2	0	3	0	0	0	2	0	0	0	0	0	0	0	0	1	0	0	2	0	0	0	0	0	0	0	0	0	0	0
3	0.2.33.7	Planctomycetacia	2	443	15	23	3	0	2	15	23	4	37	5	10	18	43	3	23	13	18	12	47	11	4	77	1	4	30	6	15	7	0	32	0	1	12	1	12	19
4	0.2.33.7.1	Planctomycetacia_unclassified	1	2	0	0	0	0	0	0	0	0	0	0	0	0	0	0	1	0	0	0	0	0	0	0	0	0	0	0	0	0	0	0	0	0	0	0	1	0
5	0.2.33.7.1.1	Planctomycetacia_unclassified	1	2	0	0	0	0	0	0	0	0	0	0	0	0	0	0	1	0	0	0	0	0	0	0	0	0	0	0	0	0	0	0	0	0	0	0	1	0
6	0.2.33.7.1.1.1	Planctomycetacia_unclassified	0	2	0	0	0	0	0	0	0	0	0	0	0	0	0	0	1	0	0	0	0	0	0	0	0	0	0	0	0	0	0	0	0	0	0	0	1	0
4	0.2.33.7.2	Planctomycetales	1	441	15	23	3	0	2	15	23	4	37	5	10	18	43	3	22	13	18	12	47	11	4	77	1	4	30	6	15	7	0	32	0	1	12	1	11	19
5	0.2.33.7.2.1	Planctomycetaceae	12	441	15	23	3	0	2	15	23	4	37	5	10	18	43	3	22	13	18	12	47	11	4	77	1	4	30	6	15	7	0	32	0	1	12	1	11	19
6	0.2.33.7.2.1.1	Blastopirellula	0	56	1	7	0	0	0	2	3	3	9	0	0	1	4	0	5	5	1	0	6	9	0	7	1	0	6	3	0	3	0	2	0	0	0	0	3	0
6	0.2.33.7.2.1.2	Bythopirellula	0	15	0	0	0	0	1	0	2	0	1	0	1	0	5	0	0	0	0	0	1	0	0	2	0	0	0	0	8	0	0	0	0	0	0	0	0	0
6	0.2.33.7.2.1.3	Gemmata	0	4	0	0	0	0	0	0	0	0	0	0	0	0	0	0	0	0	0	0	3	0	0	0	0	0	0	0	0	0	0	1	0	0	0	0	0	0
6	0.2.33.7.2.1.4	Isosphaera	0	1	0	0	0	0	0	0	0	0	0	0	0	1	0	0	0	0	0	0	0	0	0	0	0	0	0	0	0	0	0	0	0	0	0	0	0	0
6	0.2.33.7.2.1.5	Pir4_lineage	0	52	0	0	1	0	0	1	4	0	10	1	1	10	10	2	3	1	0	4	6	0	0	7	0	3	2	0	1	2	0	7	0	0	1	1	1	1
6	0.2.33.7.2.1.6	Pirellula	0	4	0	0	0	0	0	0	0	0	0	0	0	0	0	0	0	0	0	0	1	0	0	0	0	0	3	0	0	0	0	0	0	0	0	0	0	0
6	0.2.33.7.2.1.7	Planctomyces	0	83	9	6	0	0	0	7	2	0	2	0	1	0	3	0	1	2	14	0	7	0	1	14	0	1	4	0	5	2	0	2	0	0	5	0	0	8
6	0.2.33.7.2.1.8	Planctomycetaceae_unclassified	0	170	3	7	2	0	1	5	4	0	5	4	7	6	18	1	7	4	3	3	16	2	0	38	0	0	14	3	1	0	0	11	0	1	3	0	7	5
6	0.2.33.7.2.1.9	Rhodopirellula	0	29	2	3	0	0	0	0	4	1	7	0	0	0	3	0	1	0	0	1	4	0	3	3	0	0	0	0	0	0	0	5	0	0	1	0	0	2
6	0.2.33.7.2.1.10	Rubripirellula	0	17	0	0	0	0	0	0	2	0	1	0	0	0	0	0	4	0	0	4	2	0	0	5	0	0	1	0	0	0	0	3	0	0	0	0	0	2
6	0.2.33.7.2.1.11	Thermostilla	0	2	0	0	0	0	0	0	1	0	0	0	0	0	0	0	0	0	0	0	1	0	0	0	0	0	0	0	0	0	0	0	0	0	0	0	0	0
6	0.2.33.7.2.1.12	uncultured	0	8	0	0	0	0	0	0	1	0	2	0	0	0	0	0	1	1	0	0	0	0	0	1	0	0	0	0	0	0	0	1	0	0	2	0	0	1
3	0.2.33.8	Planctomycetes_unclassified	1	79	2	2	3	0	1	1	14	0	1	2	0	0	5	0	0	1	0	0	3	8	0	18	0	0	4	0	2	1	0	8	0	0	1	0	3	2
4	0.2.33.8.1	Planctomycetes_unclassified	1	79	2	2	3	0	1	1	14	0	1	2	0	0	5	0	0	1	0	0	3	8	0	18	0	0	4	0	2	1	0	8	0	0	1	0	3	2
5	0.2.33.8.1.1	Planctomycetes_unclassified	1	79	2	2	3	0	1	1	14	0	1	2	0	0	5	0	0	1	0	0	3	8	0	18	0	0	4	0	2	1	0	8	0	0	1	0	3	2
6	0.2.33.8.1.1.1	Planctomycetes_unclassified	0	79	2	2	3	0	1	1	14	0	1	2	0	0	5	0	0	1	0	0	3	8	0	18	0	0	4	0	2	1	0	8	0	0	1	0	3	2
3	0.2.33.9	vadinHA49	1	16	0	0	0	0	0	0	2	0	2	0	0	1	0	0	1	0	0	0	0	0	1	4	0	1	2	0	0	0	0	3	0	0	0	0	0	0
4	0.2.33.9.1	vadinHA49_or	1	16	0	0	0	0	0	0	2	0	2	0	0	1	0	0	1	0	0	0	0	0	1	4	0	1	2	0	0	0	0	3	0	0	0	0	0	0
5	0.2.33.9.1.1	vadinHA49_fa	1	16	0	0	0	0	0	0	2	0	2	0	0	1	0	0	1	0	0	0	0	0	1	4	0	1	2	0	0	0	0	3	0	0	0	0	0	0
6	0.2.33.9.1.1.1	vadinHA49_ge	0	16	0	0	0	0	0	0	2	0	2	0	0	1	0	0	1	0	0	0	0	0	1	4	0	1	2	0	0	0	0	3	0	0	0	0	0	0
2	0.2.34	Proteobacteria	10	14834	425	623	547	214	359	633	672	393	712	369	938	413	514	293	226	464	639	833	474	451	249	864	118	369	419	294	342	644	581	610	484	250	953	254	468	760
3	0.2.34.1	AEGEAN-245	1	7	0	0	0	0	0	0	0	0	2	0	0	0	0	0	0	0	0	0	0	0	0	0	0	0	0	0	0	0	0	0	0	0	0	0	5	0
4	0.2.34.1.1	AEGEAN-245_or	1	7	0	0	0	0	0	0	0	0	2	0	0	0	0	0	0	0	0	0	0	0	0	0	0	0	0	0	0	0	0	0	0	0	0	0	5	0
5	0.2.34.1.1.1	AEGEAN-245_fa	1	7	0	0	0	0	0	0	0	0	2	0	0	0	0	0	0	0	0	0	0	0	0	0	0	0	0	0	0	0	0	0	0	0	0	0	5	0
6	0.2.34.1.1.1.1	AEGEAN-245_ge	0	7	0	0	0	0	0	0	0	0	2	0	0	0	0	0	0	0	0	0	0	0	0	0	0	0	0	0	0	0	0	0	0	0	0	0	5	0
3	0.2.34.2	Alphaproteobacteria	16	2125	49	190	129	12	26	197	185	30	233	75	62	126	193	46	106	91	79	84	156	83	27	157	3	35	136	33	72	64	72	121	44	35	76	7	59	67
4	0.2.34.2.1	Alphaproteobacteria_Incertae_Sedis	3	60	7	4	2	0	0	6	4	0	6	2	1	0	11	0	1	0	6	0	0	8	0	1	0	0	0	0	0	2	0	1	1	0	1	0	4	0
5	0.2.34.2.1.1	Alphaproteobacteria_Incertae_Sedis_unclassified	1	11	0	1	0	0	0	5	2	0	0	0	0	0	2	0	0	0	0	0	0	1	0	0	0	0	0	0	0	0	0	0	0	0	0	0	0	0
6	0.2.34.2.1.1.1	Alphaproteobacteria_Incertae_Sedis_unclassified	0	11	0	1	0	0	0	5	2	0	0	0	0	0	2	0	0	0	0	0	0	1	0	0	0	0	0	0	0	0	0	0	0	0	0	0	0	0
5	0.2.34.2.1.2	Unknown_Family	3	40	7	3	2	0	0	1	2	0	5	2	0	0	6	0	1	0	6	0	0	3	0	0	0	0	0	0	0	1	0	1	1	0	1	0	4	0
6	0.2.34.2.1.2.1	Eilatimonas	0	1	0	0	0	0	0	0	0	0	0	0	0	0	0	0	1	0	0	0	0	0	0	0	0	0	0	0	0	0	0	0	0	0	0	0	0	0
6	0.2.34.2.1.2.2	Unknown_Family_unclassified	0	1	0	0	0	0	0	0	0	0	0	0	0	0	0	0	0	0	0	0	0	0	0	0	0	0	0	0	0	0	0	0	0	0	0	0	1	0
6	0.2.34.2.1.2.3	uncultured	0	38	7	3	2	0	0	1	2	0	5	2	0	0	6	0	0	0	6	0	0	3	0	0	0	0	0	0	0	1	0	1	1	0	1	0	3	0
5	0.2.34.2.1.3	uncultured	1	9	0	0	0	0	0	0	0	0	1	0	1	0	3	0	0	0	0	0	0	4	0	1	0	0	0	0	0	1	0	0	0	0	0	0	0	0
6	0.2.34.2.1.3.1	uncultured_ge	0	9	0	0	0	0	0	0	0	0	1	0	1	0	3	0	0	0	0	0	0	4	0	1	0	0	0	0	0	1	0	0	0	0	0	0	0	0
4	0.2.34.2.2	Alphaproteobacteria_unclassified	1	227	11	14	4	1	1	20	18	2	26	1	7	11	20	2	1	13	2	13	5	5	4	28	0	3	11	1	8	2	0	7	2	0	3	1	2	7
5	0.2.34.2.2.1	Alphaproteobacteria_unclassified	1	227	11	14	4	1	1	20	18	2	26	1	7	11	20	2	1	13	2	13	5	5	4	28	0	3	11	1	8	2	0	7	2	0	3	1	2	7
6	0.2.34.2.2.1.1	Alphaproteobacteria_unclassified	0	227	11	14	4	1	1	20	18	2	26	1	7	11	20	2	1	13	2	13	5	5	4	28	0	3	11	1	8	2	0	7	2	0	3	1	2	7
4	0.2.34.2.3	Caulobacterales	2	58	3	2	0	0	1	1	1	1	9	0	3	1	9	4	2	5	7	0	2	7	0	3	0	1	3	8	2	6	7	1	1	0	1	0	0	0
5	0.2.34.2.3.1	Caulobacteraceae	4	10	0	0	0	0	0	0	1	0	0	0	0	1	2	3	1	1	1	0	1	0	0	0	0	0	1	0	0	4	3	0	0	0	1	0	0	0
6	0.2.34.2.3.1.1	Brevundimonas	0	2	0	0	0	0	0	0	1	0	0	0	0	0	1	1	1	0	0	0	1	0	0	0	0	0	0	0	0	2	1	0	0	0	0	0	0	0
6	0.2.34.2.3.1.2	Caulobacteraceae_ge	0	4	0	0	0	0	0	0	0	0	0	0	0	0	1	1	0	0	1	0	0	0	0	0	0	0	0	0	0	1	0	0	0	0	0	0	0	0
6	0.2.34.2.3.1.3	Caulobacteraceae_unclassified	0	3	0	0	0	0	0	0	0	0	0	0	0	1	0	1	0	0	0	0	0	0	0	0	0	0	0	0	0	0	1	0	0	0	0	0	0	0
6	0.2.34.2.3.1.4	uncultured	0	1	0	0	0	0	0	0	0	0	0	0	0	0	0	0	0	1	0	0	0	0	0	0	0	0	1	0	0	1	1	0	0	0	1	0	0	0
5	0.2.34.2.3.2	Hyphomonadaceae	11	48	3	2	0	0	1	1	0	1	9	0	3	0	7	1	1	4	6	0	1	7	0	3	0	1	2	8	2	2	4	1	1	0	0	0	0	0
6	0.2.34.2.3.2.1	Algimonas	0	3	2	0	0	0	0	0	0	0	1	0	0	0	0	0	0	0	0	0	0	0	0	0	0	1	0	2	0	0	0	0	0	0	0	0	0	0
6	0.2.34.2.3.2.2	Hellea	0	1	0	0	0	0	0	0	0	0	0	0	0	0	0	0	0	0	0	0	0	1	0	0	0	0	0	0	0	0	0	0	0	0	0	0	0	0
6	0.2.34.2.3.2.3	Hirschia	0	2	0	0	0	0	0	0	0	0	2	0	0	0	0	0	0	0	0	0	0	0	0	0	0	0	0	0	0	0	0	0	0	0	0	0	0	0
6	0.2.34.2.3.2.4	Hyphomonadaceae_ge	0	1	0	0	0	0	0	0	0	0	0	0	0	0	0	0	0	0	1	0	0	0	0	0	0	0	0	0	0	0	0	0	0	0	0	0	0	0
6	0.2.34.2.3.2.5	Hyphomonadaceae_unclassified	0	23	1	2	0	0	1	1	0	1	2	0	1	0	2	1	1	3	4	0	1	4	0	1	0	0	1	4	0	1	1	1	1	0	0	0	0	0
6	0.2.34.2.3.2.6	Hyphomonas	0	4	0	0	0	0	0	0	0	0	2	0	0	0	1	0	0	0	0	0	0	0	0	0	0	0	1	0	1	0	3	0	0	0	0	0	0	0
6	0.2.34.2.3.2.7	Litorimonas	0	1	0	0	0	0	0	0	0	0	1	0	0	0	0	0	0	0	0	0	0	0	0	0	0	0	0	0	0	0	0	0	0	0	0	0	0	0
6	0.2.34.2.3.2.8	Maricaulis	0	4	0	0	0	0	0	0	0	0	0	0	0	0	0	0	0	0	0	0	0	1	0	2	0	0	0	1	0	0	0	0	0	0	0	0	0	0
6	0.2.34.2.3.2.9	Oceanicaulis	0	3	0	0	0	0	0	0	0	0	0	0	2	0	2	0	0	1	0	0	0	0	0	0	0	0	0	0	0	0	0	0	0	0	0	0	0	0
6	0.2.34.2.3.2.10	Ponticaulis	0	1	0	0	0	0	0	0	0	0	0	0	0	0	0	0	0	0	0	0	0	0	0	0	0	0	0	0	0	1	0	0	0	0	0	0	0	0
6	0.2.34.2.3.2.11	uncultured	0	5	0	0	0	0	0	0	0	0	1	0	0	0	2	0	0	0	1	0	0	1	0	0	0	0	0	1	1	0	0	0	0	0	0	0	0	0
4	0.2.34.2.4	Emcibacterales	1	6	0	3	0	0	0	0	0	0	0	0	0	0	0	0	1	0	0	0	0	0	0	4	0	0	0	0	0	0	0	1	0	0	0	0	0	0
5	0.2.34.2.4.1	Emcibacteraceae	1	6	0	3	0	0	0	0	0	0	0	0	0	0	0	0	1	0	0	0	0	0	0	4	0	0	0	0	0	0	0	1	0	0	0	0	0	0
6	0.2.34.2.4.1.1	Emcibacter	0	6	0	3	0	0	0	0	0	0	0	0	0	0	0	0	1	0	0	0	0	0	0	4	0	0	0	0	0	0	0	1	0	0	0	0	0	0
4	0.2.34.2.5	Kordiimonadales	3	11	0	0	0	0	0	0	1	0	0	0	0	0	0	0	0	0	0	0	0	1	2	2	0	0	1	0	0	2	0	1	0	0	0	0	0	1
5	0.2.34.2.5.1	Kordiimonadaceae	1	6	0	0	0	0	0	0	0	0	0	0	0	0	0	0	0	0	0	0	0	0	0	1	0	0	1	0	0	2	0	1	0	0	0	0	0	1
6	0.2.34.2.5.1.1	Kordiimonas	0	6	0	0	0	0	0	0	0	0	0	0	0	0	0	0	0	0	0	0	0	0	0	1	0	0	1	0	0	2	0	1	0	0	0	0	0	1
5	0.2.34.2.5.2	Kordiimonadales_unclassified	1	1	0	0	0	0	0	0	1	0	0	0	0	0	0	0	0	0	0	0	0	0	0	0	0	0	0	0	0	0	0	0	0	0	0	0	0	0
6	0.2.34.2.5.2.1	Kordiimonadales_unclassified	0	1	0	0	0	0	0	0	1	0	0	0	0	0	0	0	0	0	0	0	0	0	0	0	0	0	0	0	0	0	0	0	0	0	0	0	0	0
5	0.2.34.2.5.3	Temperatibacteraceae	1	4	0	0	0	0	0	0	0	0	0	0	0	0	0	0	0	0	0	0	0	1	2	1	0	0	0	0	0	0	0	0	0	0	0	0	0	0
6	0.2.34.2.5.3.1	Temperatibacter	0	4	0	0	0	0	0	0	0	0	0	0	0	0	0	0	0	0	0	0	0	1	2	1	0	0	0	0	0	0	0	0	0	0	0	0	0	0
4	0.2.34.2.6	Magnetococcales	1	2	0	0	0	0	0	0	0	0	0	0	0	0	0	0	0	0	0	0	0	0	0	2	0	0	0	0	0	0	0	0	0	0	0	0	0	0
5	0.2.34.2.6.1	Magnetococcaceae	1	2	0	0	0	0	0	0	0	0	0	0	0	0	0	0	0	0	0	0	0	0	0	2	0	0	0	0	0	0	0	0	0	0	0	0	0	0
6	0.2.34.2.6.1.1	Magnetococcus	0	2	0	0	0	0	0	0	0	0	0	0	0	0	0	0	0	0	0	0	0	0	0	2	0	0	0	0	0	0	0	0	0	0	0	0	0	0
4	0.2.34.2.7	OTU048-Xeno	1	2	0	0	0	0	0	0	0	0	0	0	0	0	0	0	0	0	0	0	0	2	0	0	0	0	0	0	0	0	0	0	0	0	0	0	0	0
5	0.2.34.2.7.1	OTU048-Xeno_fa	1	2	0	0	0	0	0	0	0	0	0	0	0	0	0	0	0	0	0	0	0	2	0	0	0	0	0	0	0	0	0	0	0	0	0	0	0	0
6	0.2.34.2.7.1.1	OTU048-Xeno_ge	0	2	0	0	0	0	0	0	0	0	0	0	0	0	0	0	0	0	0	0	0	2	0	0	0	0	0	0	0	0	0	0	0	0	0	0	0	0
4	0.2.34.2.8	Parvularculales	1	53	2	3	0	0	0	7	0	0	9	4	2	1	9	0	1	14	1	2	0	2	0	1	0	0	8	0	4	0	0	3	1	0	0	0	0	0
5	0.2.34.2.8.1	Parvularculaceae	4	53	2	3	0	0	0	7	0	0	9	4	2	1	9	0	1	14	1	2	0	2	0	1	0	0	8	0	4	0	0	3	1	0	0	0	0	0
6	0.2.34.2.8.1.1	Amphiplicatus	0	11	0	0	0	0	0	2	0	0	1	2	1	1	3	0	0	5	0	1	0	0	0	1	0	0	3	0	1	0	0	1	0	0	0	0	0	0
6	0.2.34.2.8.1.2	Parvularcula	0	3	0	0	0	0	0	0	0	0	2	0	0	0	0	0	1	0	0	0	0	0	0	0	0	0	0	0	0	0	0	1	0	0	0	0	0	0
6	0.2.34.2.8.1.3	Parvularculaceae_ge	0	13	2	3	0	0	0	0	0	0	2	2	1	0	2	0	0	1	1	1	0	0	0	0	0	0	2	0	3	0	0	0	1	0	0	0	0	0
6	0.2.34.2.8.1.4	Parvularculaceae_unclassified	0	26	0	0	0	0	0	5	0	0	4	0	0	0	4	0	0	8	0	0	0	2	0	0	0	0	3	0	0	0	0	1	0	0	0	0	0	0
4	0.2.34.2.9	Rhizobiales	16	295	6	24	19	3	7	23	26	5	34	7	8	26	43	6	5	14	25	42	20	10	1	18	0	7	25	0	2	10	8	33	4	2	16	1	8	6
5	0.2.34.2.9.1	1174-901-12	1	1	0	0	0	0	1	0	0	0	0	0	0	0	0	0	0	0	0	0	0	0	0	0	0	0	0	0	0	0	0	0	0	0	0	0	0	0
6	0.2.34.2.9.1.1	1174-901-12_ge	0	1	0	0	0	0	1	0	0	0	0	0	0	0	0	0	0	0	0	0	0	0	0	0	0	0	0	0	0	0	0	0	0	0	0	0	0	0
5	0.2.34.2.9.2	A0839	1	4	0	3	0	0	0	0	0	0	0	0	1	0	0	0	0	0	0	0	0	0	0	0	0	0	0	0	0	0	0	0	0	0	0	0	0	0
6	0.2.34.2.9.2.1	A0839_ge	0	4	0	3	0	0	0	0	0	0	0	0	1	0	0	0	0	0	0	0	0	0	0	0	0	0	0	0	0	0	0	0	0	0	0	0	0	0
5	0.2.34.2.9.3	Bradyrhizobiaceae	2	2	0	0	0	0	0	0	0	0	0	0	0	0	1	0	0	0	0	0	0	0	0	0	0	0	1	0	0	0	0	0	0	0	2	0	0	1
6	0.2.34.2.9.3.1	Bosea	0	1	0	0	0	0	0	0	0	0	0	0	0	0	0	0	0	0	0	0	0	0	0	0	0	0	0	0	0	0	0	0	0	0	1	0	0	0
6	0.2.34.2.9.3.2	Bradyrhizobiaceae_unclassified	0	1	0	0	0	0	0	0	0	0	0	0	0	0	1	0	0	0	0	0	0	0	0	0	0	0	1	0	0	0	0	0	0	0	1	0	0	1
5	0.2.34.2.9.4	Brucellaceae	1	1	0	0	0	0	0	0	0	0	0	0	0	0	0	0	0	0	0	1	0	0	0	0	0	0	0	0	0	0	0	0	0	0	0	0	0	0
6	0.2.34.2.9.4.1	Brucellaceae_unclassified	0	1	0	0	0	0	0	0	0	0	0	0	0	0	0	0	0	0	0	1	0	0	0	0	0	0	0	0	0	0	0	0	0	0	0	0	0	0
5	0.2.34.2.9.5	Hyphomicrobiaceae	5	19	2	0	1	0	1	0	1	0	6	0	1	1	6	2	2	2	3	1	3	1	0	0	0	0	2	0	1	1	2	2	1	0	0	0	3	1
6	0.2.34.2.9.5.1	Filomicrobium	0	4	1	0	0	0	0	0	0	0	2	0	0	1	1	0	2	1	0	0	1	1	0	0	0	0	0	0	1	0	1	1	1	0	0	0	0	1
6	0.2.34.2.9.5.2	Hyphomicrobiaceae_unclassified	0	10	1	0	0	0	1	0	0	0	1	0	1	0	5	2	0	1	3	1	0	0	0	0	0	0	1	0	0	1	1	1	0	0	0	0	0	0
6	0.2.34.2.9.5.3	Hyphomicrobium	0	1	0	0	0	0	0	0	0	0	0	0	0	0	0	0	0	0	0	0	0	0	0	0	0	0	1	0	0	0	0	0	0	0	0	0	0	0
6	0.2.34.2.9.5.4	Maritalea	0	3	0	0	0	0	0	0	1	0	2	0	0	0	0	0	0	0	0	0	2	0	0	0	0	0	0	0	0	0	0	0	0	0	0	0	3	0
6	0.2.34.2.9.5.5	uncultured	0	1	0	0	1	0	0	0	0	0	1	0	0	0	0	0	0	0	0	0	0	0	0	0	0	0	0	0	0	0	0	0	0	0	0	0	0	0
5	0.2.34.2.9.6	JG35-K1-AG5	1	1	0	0	0	0	0	0	0	0	0	0	0	0	0	0	0	0	0	0	0	0	0	0	0	0	0	0	0	0	0	0	0	0	0	0	1	0
6	0.2.34.2.9.6.1	JG35-K1-AG5_ge	0	1	0	0	0	0	0	0	0	0	0	0	0	0	0	0	0	0	0	0	0	0	0	0	0	0	0	0	0	0	0	0	0	0	0	0	1	0
5	0.2.34.2.9.7	Methylobacteriaceae	1	3	0	0	0	0	0	0	0	0	0	0	0	0	2	0	0	0	0	0	0	0	0	0	0	0	0	0	0	0	1	0	0	0	0	0	0	0
6	0.2.34.2.9.7.1	Methylobacterium	0	3	0	0	0	0	0	0	0	0	0	0	0	0	2	0	0	0	0	0	0	0	0	0	0	0	0	0	0	0	1	0	0	0	0	0	0	0
5	0.2.34.2.9.8	Methylocystaceae	1	2	0	0	0	0	0	0	0	0	0	0	0	0	0	0	0	0	1	0	0	0	0	0	0	0	0	0	0	0	0	1	0	0	0	0	0	0
6	0.2.34.2.9.8.1	Methylocystaceae_unclassified	0	2	0	0	0	0	0	0	0	0	0	0	0	0	0	0	0	0	1	0	0	0	0	0	0	0	0	0	0	0	0	1	0	0	0	0	0	0
5	0.2.34.2.9.9	OCS116_clade	1	10	1	4	1	0	0	0	4	0	2	0	0	2	1	0	0	0	0	0	1	2	0	3	0	2	0	0	0	1	1	1	0	0	1	0	1	0
6	0.2.34.2.9.9.1	OCS116_clade_ge	0	10	1	4	1	0	0	0	4	0	2	0	0	2	1	0	0	0	0	0	1	2	0	3	0	2	0	0	0	1	1	1	0	0	1	0	1	0
5	0.2.34.2.9.10	Phyllobacteriaceae	7	100	3	7	6	2	1	13	8	4	12	2	2	13	11	3	2	9	13	15	6	2	1	5	0	5	5	0	0	3	3	9	2	1	5	1	2	1
6	0.2.34.2.9.10.1	Ahrensia	0	3	0	0	0	0	0	2	0	0	1	0	0	0	0	0	0	0	0	0	2	1	0	0	0	0	0	0	0	0	0	0	0	0	0	0	0	0
6	0.2.34.2.9.10.2	Cohaesibacter	0	45	0	0	2	1	1	1	3	3	1	0	1	6	4	3	0	8	11	8	1	0	0	0	0	1	0	0	0	0	0	6	2	0	0	0	0	0
6	0.2.34.2.9.10.3	Hoeflea	0	2	0	1	0	0	0	0	1	0	0	0	0	0	1	0	0	0	2	0	0	0	0	0	0	1	1	0	0	0	1	1	0	0	0	0	0	0
6	0.2.34.2.9.10.4	Oricola	0	12	0	0	0	0	0	0	0	0	1	0	1	0	2	0	0	0	0	7	1	0	0	0	0	0	0	0	0	0	0	1	0	0	2	0	0	0
6	0.2.34.2.9.10.5	Phyllobacteriaceae_unclassified	0	28	2	4	2	1	0	7	3	0	4	2	0	5	3	0	2	0	0	0	1	0	0	3	0	1	4	0	0	0	0	0	0	0	2	0	1	1
6	0.2.34.2.9.10.6	Pseudahrensia	0	5	0	1	1	0	0	2	0	0	3	0	0	1	1	0	0	0	0	0	0	1	0	0	0	0	0	0	0	2	0	1	0	1	0	0	0	0
6	0.2.34.2.9.10.7	uncultured	0	5	1	1	1	0	0	1	1	1	2	0	0	1	0	0	0	1	0	0	1	0	1	2	0	2	0	0	0	1	2	0	0	0	1	1	1	0
5	0.2.34.2.9.11	Rhizobiaceae	2	3	0	0	1	0	0	0	0	0	0	0	0	0	0	0	0	0	0	0	1	0	0	0	0	0	0	0	0	0	0	2	0	0	0	0	0	0
6	0.2.34.2.9.11.1	Rhizobiaceae_unclassified	0	2	0	0	1	0	0	0	0	0	0	0	0	0	0	0	0	0	0	0	0	0	0	0	0	0	0	0	0	0	0	1	0	0	0	0	0	0
6	0.2.34.2.9.11.2	Rhizobium	0	1	0	0	0	0	0	0	0	0	0	0	0	0	0	0	0	0	0	0	1	0	0	0	0	0	0	0	0	0	0	1	0	0	0	0	0	0
5	0.2.34.2.9.12	Rhizobiales_Incertae_Sedis	4	5	0	0	1	0	1	0	1	0	2	0	0	0	3	0	0	1	0	1	0	1	0	0	0	0	2	0	0	0	0	0	0	0	0	0	0	0
6	0.2.34.2.9.12.1	Bauldia	0	2	0	0	0	0	1	0	1	0	1	0	0	0	2	0	0	1	0	1	0	0	0	0	0	0	2	0	0	0	0	0	0	0	0	0	0	0
6	0.2.34.2.9.12.2	Phreatobacter	0	1	0	0	1	0	0	0	0	0	0	0	0	0	0	0	0	0	0	0	0	0	0	0	0	0	0	0	0	0	0	0	0	0	0	0	0	0
6	0.2.34.2.9.12.3	Pyruvatibacter	0	1	0	0	0	0	0	0	0	0	0	0	0	0	1	0	0	0	0	0	0	1	0	0	0	0	0	0	0	0	0	0	0	0	0	0	0	0
6	0.2.34.2.9.12.4	Rhizobiales_Incertae_Sedis_unclassified	0	1	0	0	0	0	0	0	0	0	1	0	0	0	0	0	0	0	0	0	0	0	0	0	0	0	0	0	0	0	0	0	0	0	0	0	0	0
5	0.2.34.2.9.13	Rhizobiales_fa	1	1	0	0	0	0	0	0	0	0	1	0	0	0	0	0	0	0	0	0	0	0	0	0	0	0	0	0	0	0	0	0	0	0	0	0	0	1
6	0.2.34.2.9.13.1	Rhizobiales_ge	0	1	0	0	0	0	0	0	0	0	1	0	0	0	0	0	0	0	0	0	0	0	0	0	0	0	0	0	0	0	0	0	0	0	0	0	0	1
5	0.2.34.2.9.14	Rhizobiales_unclassified	1	106	0	6	6	1	0	6	9	1	9	5	2	1	16	0	1	2	8	24	4	3	0	6	0	0	14	0	1	2	1	9	1	0	4	0	0	1
6	0.2.34.2.9.14.1	Rhizobiales_unclassified	0	106	0	6	6	1	0	6	9	1	9	5	2	1	16	0	1	2	8	24	4	3	0	6	0	0	14	0	1	2	1	9	1	0	4	0	0	1
5	0.2.34.2.9.15	Rhodobiaceae	8	33	0	4	1	0	3	4	3	0	1	0	2	9	3	1	0	0	0	0	5	1	0	4	0	0	1	0	0	3	0	8	0	0	3	0	1	1
6	0.2.34.2.9.15.1	Afifella	0	3	0	0	0	0	0	0	1	0	0	0	0	0	2	0	0	0	0	0	1	0	0	1	0	0	1	0	0	0	0	1	0	0	1	0	0	0
6	0.2.34.2.9.15.2	Anderseniella	0	7	0	2	1	0	0	0	0	0	1	0	0	0	0	0	0	0	0	0	4	0	0	3	0	0	0	0	0	0	0	0	0	0	1	0	0	1
6	0.2.34.2.9.15.3	Methyloceanibacter	0	2	0	1	0	0	0	0	0	0	0	0	2	0	0	0	0	0	0	0	0	0	0	0	0	0	0	0	0	0	0	2	0	0	0	0	0	0
6	0.2.34.2.9.15.4	Parvibaculum	0	1	0	1	0	0	0	1	1	0	0	0	0	0	1	1	0	0	0	0	0	1	0	0	0	0	0	0	0	0	0	1	0	0	1	0	1	0
6	0.2.34.2.9.15.5	Rhodobiaceae_ge	0	1	0	0	0	0	1	0	0	0	0	0	0	0	0	0	0	0	0	0	0	0	0	0	0	0	0	0	0	0	0	0	0	0	0	0	0	0
6	0.2.34.2.9.15.6	Rhodobiaceae_unclassified	0	5	0	0	0	0	1	1	1	0	0	0	0	0	0	0	0	0	0	0	0	0	0	0	0	0	0	0	0	0	0	2	0	0	0	0	0	0
6	0.2.34.2.9.15.7	Rhodobium	0	11	0	0	0	0	0	0	0	0	0	0	0	9	0	0	0	0	0	0	0	0	0	0	0	0	0	0	0	2	0	0	0	0	0	0	0	0
6	0.2.34.2.9.15.8	uncultured	0	3	0	0	0	0	1	2	0	0	0	0	0	0	0	0	0	0	0	0	0	0	0	0	0	0	0	0	0	1	0	2	0	0	0	0	0	0
5	0.2.34.2.9.16	Xanthobacteraceae	3	4	0	0	2	0	0	0	0	0	1	0	0	0	0	0	0	0	0	0	0	0	0	0	0	0	0	0	0	0	0	1	0	1	1	0	0	0
6	0.2.34.2.9.16.1	Variibacter	0	1	0	0	1	0	0	0	0	0	0	0	0	0	0	0	0	0	0	0	0	0	0	0	0	0	0	0	0	0	0	0	0	0	0	0	0	0
6	0.2.34.2.9.16.2	Xanthobacteraceae_unclassified	0	2	0	0	1	0	0	0	0	0	1	0	0	0	0	0	0	0	0	0	0	0	0	0	0	0	0	0	0	0	0	1	0	0	0	0	0	0
6	0.2.34.2.9.16.3	uncultured	0	1	0	0	0	0	0	0	0	0	0	0	0	0	0	0	0	0	0	0	0	0	0	0	0	0	0	0	0	0	0	0	0	1	1	0	0	0
4	0.2.34.2.10	Rhodobacterales	1	992	13	114	52	6	13	125	90	10	96	43	19	65	65	30	87	21	35	19	108	14	10	53	3	20	56	17	40	25	56	57	27	26	45	4	35	47
5	0.2.34.2.10.1	Rhodobacteraceae	38	992	13	114	52	6	13	125	90	10	96	43	19	65	65	30	87	21	35	19	108	14	10	53	3	20	56	17	40	25	56	57	27	26	45	4	35	47
6	0.2.34.2.10.1.1	Actibacterium	0	2	0	1	0	0	0	1	1	0	1	0	1	2	1	0	0	0	1	1	1	0	0	1	0	0	1	0	1	1	0	1	0	1	1	0	1	1
6	0.2.34.2.10.1.2	Albimonas	0	2	0	0	0	0	0	0	0	0	1	0	0	0	0	0	0	0	0	0	0	0	0	0	0	0	2	0	0	0	0	0	0	0	0	0	0	0
6	0.2.34.2.10.1.3	Amaricoccus	0	2	0	0	0	0	0	0	0	0	0	2	0	0	0	0	1	0	0	0	0	0	0	0	0	0	0	0	0	0	0	0	0	0	0	0	0	0
6	0.2.34.2.10.1.4	Boseongicola	0	4	0	0	0	0	0	0	0	0	0	0	0	0	0	0	0	1	0	0	0	0	0	3	0	0	0	0	0	0	0	0	0	0	0	0	0	0
6	0.2.34.2.10.1.5	Breoghania	0	1	0	1	0	0	0	0	0	0	0	0	0	0	0	0	0	0	0	0	0	0	0	0	0	0	0	0	0	0	0	0	0	0	0	0	0	0
6	0.2.34.2.10.1.6	Cribrihabitans	0	3	0	0	0	0	0	1	0	0	0	0	0	0	0	0	0	0	0	0	0	0	0	0	0	0	0	0	0	0	0	0	0	0	0	0	1	1
6	0.2.34.2.10.1.7	Dinoroseobacter	0	1	0	1	0	0	0	0	0	0	0	0	0	0	0	0	0	0	0	0	0	0	0	0	0	0	0	0	0	0	0	0	0	0	0	0	0	0
6	0.2.34.2.10.1.8	Donghicola	0	1	0	0	0	0	0	0	0	0	0	0	0	1	0	0	0	0	0	0	0	0	0	0	0	1	0	0	0	0	0	1	0	0	0	0	0	0
6	0.2.34.2.10.1.9	Epibacterium	0	3	0	0	1	0	0	0	1	0	2	0	0	0	0	0	0	0	0	0	1	0	0	0	0	2	1	0	0	0	0	0	1	0	0	0	0	0
6	0.2.34.2.10.1.10	Halovulum	0	6	0	3	0	0	0	0	0	0	3	0	0	2	0	0	0	0	0	0	1	0	0	0	0	0	0	0	0	1	2	0	1	0	0	0	0	0
6	0.2.34.2.10.1.11	Labrenzia	0	1	0	1	1	0	0	0	1	0	1	1	1	1	1	0	0	1	1	0	1	1	0	0	0	0	1	0	1	1	1	1	1	0	0	0	0	1
6	0.2.34.2.10.1.12	Litorimicrobium	0	2	0	0	0	0	0	0	0	0	0	1	0	0	0	0	0	0	0	0	1	0	0	0	0	0	0	0	0	0	0	0	0	0	0	0	0	0
6	0.2.34.2.10.1.13	Lutimaribacter	0	3	0	0	1	0	0	1	0	0	0	0	0	0	0	0	0	0	0	0	0	0	1	0	0	0	0	0	0	0	0	0	0	0	0	0	0	0
6	0.2.34.2.10.1.14	Maribius	0	1	0	0	0	0	0	0	0	0	0	0	0	0	0	0	0	0	0	0	0	0	0	0	0	0	0	0	0	0	0	0	0	0	0	0	1	0
6	0.2.34.2.10.1.15	Maritimibacter	0	4	0	0	1	0	0	1	0	0	1	0	0	0	0	0	0	0	0	0	0	0	0	0	0	0	0	0	0	0	0	1	0	0	0	0	0	0
6	0.2.34.2.10.1.16	Nautella	0	2	0	0	0	1	0	0	1	0	1	0	1	0	1	0	0	0	0	0	0	0	0	0	0	1	1	0	2	0	1	1	0	0	0	0	0	0
6	0.2.34.2.10.1.17	Oceanicola	0	1	0	0	0	0	0	0	0	0	0	0	0	0	1	0	0	0	0	0	0	0	0	0	0	0	0	0	0	0	0	0	0	1	0	0	0	0
6	0.2.34.2.10.1.18	Paenirhodobacter	0	69	0	0	0	0	0	0	0	0	0	0	0	2	0	15	52	0	0	0	0	0	0	0	0	0	0	0	0	0	0	0	0	0	0	0	0	0
6	0.2.34.2.10.1.19	Palleronia	0	1	0	0	0	0	0	0	0	0	0	0	0	0	0	0	0	0	1	0	0	0	0	0	0	0	0	0	0	0	0	0	0	0	0	0	0	0
6	0.2.34.2.10.1.20	Paracoccus	0	2	0	0	0	1	0	1	0	0	1	0	1	1	1	2	2	1	1	0	1	0	1	0	0	0	0	0	1	1	1	1	1	1	1	0	1	1
6	0.2.34.2.10.1.21	Pelagibaca	0	1	0	0	0	0	0	0	0	0	0	0	0	0	1	0	0	0	0	0	0	0	0	0	0	0	0	0	0	0	1	0	0	0	0	0	0	0
6	0.2.34.2.10.1.22	Pseudoruegeria	0	2	0	1	0	0	0	0	2	1	1	0	0	0	1	0	0	0	0	0	2	0	0	1	0	1	1	0	0	0	0	2	0	0	0	0	0	0
6	0.2.34.2.10.1.23	Rhodobacteraceae_unclassified	0	847	13	103	41	3	12	112	78	7	80	38	14	55	52	12	29	17	28	16	97	12	7	44	1	13	43	15	27	20	46	45	19	22	39	3	30	41
6	0.2.34.2.10.1.24	Rhodovulum	0	1	0	0	0	0	0	0	0	0	0	0	0	0	1	0	0	0	0	0	0	0	0	0	0	0	0	0	0	0	1	0	0	0	0	0	0	0
6	0.2.34.2.10.1.25	Roseibacterium	0	1	0	0	0	0	0	0	0	0	0	0	0	0	0	0	0	0	0	0	0	0	0	0	0	0	0	0	0	0	0	0	0	0	1	0	0	0
6	0.2.34.2.10.1.26	Roseibium	0	11	0	0	0	0	0	0	0	0	0	0	0	0	2	0	0	0	1	0	0	0	0	1	0	0	0	0	7	0	0	0	0	0	0	0	0	0
6	0.2.34.2.10.1.27	Roseivivax	0	3	0	0	0	0	0	0	2	0	0	0	0	0	0	0	0	0	0	0	0	0	0	0	0	0	1	0	0	0	0	0	0	0	0	0	0	0
6	0.2.34.2.10.1.28	Roseobacter	0	1	0	0	0	0	0	1	0	0	1	0	0	0	0	0	0	0	0	0	0	0	0	0	0	0	0	0	0	0	1	1	0	0	0	0	0	0
6	0.2.34.2.10.1.29	Roseobacter_clade_CHAB-I-5_lineage	0	2	0	1	1	0	0	0	2	0	1	0	0	0	1	0	0	0	0	0	0	0	1	0	1	0	1	0	0	0	0	0	0	0	0	0	0	0
6	0.2.34.2.10.1.30	Rubellimicrobium	0	1	0	0	0	0	0	0	0	0	0	0	0	0	0	0	1	0	0	0	0	0	0	0	0	0	0	0	0	0	0	0	0	0	0	0	0	0
6	0.2.34.2.10.1.31	Rubribacterium	0	3	0	0	0	0	0	3	0	0	0	0	0	0	0	0	0	0	0	0	0	0	0	0	0	0	0	0	0	0	0	0	0	0	0	0	0	0
6	0.2.34.2.10.1.32	Ruegeria	0	1	0	1	1	1	1	1	1	1	1	1	1	1	1	1	1	1	1	1	1	1	0	1	1	1	1	1	1	1	1	1	1	1	1	0	1	1
6	0.2.34.2.10.1.33	Shimia	0	2	0	0	2	0	0	1	0	0	0	0	0	0	0	0	0	0	0	0	0	0	0	1	0	1	1	0	0	0	0	1	1	0	1	0	0	0
6	0.2.34.2.10.1.34	Thalassobius	0	1	0	0	1	0	0	1	1	1	1	0	0	0	1	0	1	0	1	1	1	0	0	1	0	0	1	0	0	0	1	1	1	0	0	0	0	0
6	0.2.34.2.10.1.35	Thalassococcus	0	1	0	0	1	0	0	0	0	0	0	0	0	0	0	0	0	0	0	0	0	0	0	0	0	0	0	0	0	0	0	0	0	0	0	0	0	0
6	0.2.34.2.10.1.36	Tropicibacter	0	1	0	1	1	0	0	0	0	0	0	0	0	0	0	0	0	0	0	0	1	0	0	0	0	0	1	1	0	0	0	0	1	0	1	1	0	0
6	0.2.34.2.10.1.37	Tropicimonas	0	1	0	0	0	0	0	0	0	0	0	0	0	0	0	0	0	0	0	0	0	0	0	0	0	0	0	0	0	0	0	0	0	0	0	0	0	1
6	0.2.34.2.10.1.38	Vadicella	0	1	0	0	0	0	0	1	0	0	0	0	0	0	0	0	0	0	0	0	0	0	0	0	0	0	0	0	0	0	0	0	0	0	0	0	0	0
4	0.2.34.2.11	Rhodospirillales	7	260	5	19	12	0	0	8	29	7	37	15	19	21	30	2	5	18	2	8	10	27	9	30	0	3	28	6	6	5	0	14	6	1	2	0	4	4
5	0.2.34.2.11.1	AT-s3-44	1	4	0	0	0	0	0	4	0	0	0	1	0	0	0	0	0	0	0	0	0	0	0	0	0	0	0	0	0	0	0	0	0	0	0	0	0	0
6	0.2.34.2.11.1.1	AT-s3-44_ge	0	4	0	0	0	0	0	4	0	0	0	1	0	0	0	0	0	0	0	0	0	0	0	0	0	0	0	0	0	0	0	0	0	0	0	0	0	0
5	0.2.34.2.11.2	Acetobacteraceae	1	1	0	0	0	0	0	0	0	0	0	0	0	0	0	0	1	0	0	0	0	0	0	0	0	0	0	0	0	0	0	0	0	1	0	0	0	0
6	0.2.34.2.11.2.1	Roseomonas	0	1	0	0	0	0	0	0	0	0	0	0	0	0	0	0	1	0	0	0	0	0	0	0	0	0	0	0	0	0	0	0	0	1	0	0	0	0
5	0.2.34.2.11.3	KCM-B-15	1	2	0	0	0	0	0	0	0	0	0	0	0	0	0	0	0	0	0	0	0	0	0	0	0	0	0	2	0	0	0	0	0	0	0	0	0	0
6	0.2.34.2.11.3.1	KCM-B-15_ge	0	2	0	0	0	0	0	0	0	0	0	0	0	0	0	0	0	0	0	0	0	0	0	0	0	0	0	2	0	0	0	0	0	0	0	0	0	0
5	0.2.34.2.11.4	MSB-1E8	1	6	0	1	0	0	0	1	0	1	2	0	0	0	0	0	0	0	0	0	0	0	1	0	0	0	0	0	0	1	0	1	0	0	0	0	0	0
6	0.2.34.2.11.4.1	MSB-1E8_ge	0	6	0	1	0	0	0	1	0	1	2	0	0	0	0	0	0	0	0	0	0	0	1	0	0	0	0	0	0	1	0	1	0	0	0	0	0	0
5	0.2.34.2.11.5	Rhodospirillaceae	16	164	4	10	10	0	0	3	25	4	25	9	11	10	13	1	3	8	1	6	7	17	4	25	0	3	22	2	5	3	0	9	4	0	1	0	2	3
6	0.2.34.2.11.5.1	Aestuariispira	0	4	1	0	0	0	0	0	0	0	0	0	0	0	0	0	0	0	1	0	0	3	0	0	0	0	0	0	0	0	0	0	0	0	0	0	0	0
6	0.2.34.2.11.5.2	Defluviicoccus	0	8	0	0	0	0	0	0	1	0	0	0	0	0	0	0	0	1	0	0	3	0	0	0	0	0	1	0	0	1	0	1	0	0	0	0	0	1
6	0.2.34.2.11.5.3	Dongia	0	5	0	1	0	0	0	0	1	1	0	0	0	0	1	0	0	1	0	3	0	2	2	0	0	0	1	0	1	0	0	1	0	0	0	0	0	0
6	0.2.34.2.11.5.4	Magnetospira	0	2	0	0	0	0	0	0	0	0	1	0	1	0	0	0	0	0	0	0	0	0	0	0	0	0	0	0	0	0	0	0	0	0	0	0	0	0
6	0.2.34.2.11.5.5	Magnetovibrio	0	2	0	0	0	0	0	0	0	0	0	0	0	0	0	0	0	0	0	0	0	0	0	2	0	0	0	0	0	0	0	0	0	0	0	0	0	0
6	0.2.34.2.11.5.6	Nisaea	0	1	0	0	0	0	0	0	0	0	0	0	0	0	0	0	0	0	0	0	0	0	0	0	0	0	1	0	0	0	0	0	0	0	0	0	0	0
6	0.2.34.2.11.5.7	Pelagibius	0	21	0	2	1	0	0	1	6	1	4	0	0	1	4	0	0	0	0	3	0	6	0	1	0	0	1	0	0	0	0	0	0	0	0	0	1	1
6	0.2.34.2.11.5.8	Rhodospirillaceae_unclassified	0	79	2	3	9	0	0	0	9	2	10	4	5	8	5	0	1	5	0	0	3	4	1	12	0	2	13	1	2	1	0	2	4	0	1	0	1	1
6	0.2.34.2.11.5.9	Roseospira	0	9	0	0	0	0	0	0	1	0	1	4	4	0	0	1	1	0	0	0	0	0	0	2	0	0	0	0	0	0	0	0	0	0	0	0	0	0
6	0.2.34.2.11.5.10	Skermanella	0	2	0	0	0	0	0	0	0	0	0	0	0	0	0	0	1	0	0	0	1	0	0	0	0	0	0	0	0	0	0	0	0	0	0	0	0	0
6	0.2.34.2.11.5.11	Tagaea	0	2	0	1	0	0	0	0	0	0	0	0	0	0	0	0	0	0	0	0	0	0	0	0	0	0	1	0	0	0	0	0	0	0	0	0	0	0
6	0.2.34.2.11.5.12	Terasakiella	0	4	0	0	0	0	0	0	0	0	0	0	0	0	0	0	0	0	0	0	0	0	0	2	0	1	1	0	0	0	0	1	0	0	0	0	0	0
6	0.2.34.2.11.5.13	Thalassobaculum	0	1	1	0	0	0	0	0	1	0	0	0	0	0	0	0	0	0	0	0	0	0	0	0	0	0	0	0	0	0	0	0	0	0	0	0	0	0
6	0.2.34.2.11.5.14	Thalassospira	0	2	0	0	0	0	0	0	1	0	0	0	0	0	0	0	0	0	0	0	0	0	0	0	0	0	0	0	0	1	0	2	0	0	0	0	0	0
6	0.2.34.2.11.5.15	Tistlia	0	2	0	1	0	0	0	0	1	0	2	0	0	1	0	0	0	0	0	0	0	0	0	0	0	0	0	0	0	0	0	0	0	0	0	0	0	0
6	0.2.34.2.11.5.16	uncultured	0	20	0	2	0	0	0	2	4	0	7	1	1	0	3	0	0	1	0	0	0	2	1	6	0	0	3	1	2	0	0	2	0	0	0	0	0	0
5	0.2.34.2.11.6	Rhodospirillales_Incertae_Sedis	3	4	0	0	0	0	0	0	1	0	0	0	0	1	1	1	0	0	0	0	1	0	0	0	0	0	0	0	0	0	0	1	0	0	0	0	0	1
6	0.2.34.2.11.6.1	Candidatus_Alysiosphaera	0	2	0	0	0	0	0	0	1	0	0	0	0	1	0	0	0	0	0	0	1	0	0	0	0	0	0	0	0	0	0	1	0	0	0	0	0	0
6	0.2.34.2.11.6.2	Reyranella	0	1	0	0	0	0	0	0	0	0	0	0	0	0	1	0	0	0	0	0	0	0	0	0	0	0	0	0	0	0	0	0	0	0	0	0	0	0
6	0.2.34.2.11.6.3	Rhodospirillales_Incertae_Sedis_unclassified	0	1	0	0	0	0	0	0	0	0	0	0	0	0	0	1	0	0	0	0	0	0	0	0	0	0	0	0	0	0	0	0	0	0	0	0	0	1
5	0.2.34.2.11.7	Rhodospirillales_unclassified	1	79	1	8	2	0	0	0	3	2	10	5	8	10	16	0	1	10	1	2	2	10	4	5	0	0	6	2	1	1	0	3	2	0	1	0	2	0
6	0.2.34.2.11.7.1	Rhodospirillales_unclassified	0	79	1	8	2	0	0	0	3	2	10	5	8	10	16	0	1	10	1	2	2	10	4	5	0	0	6	2	1	1	0	3	2	0	1	0	2	0
4	0.2.34.2.12	Rickettsiales	12	28	1	0	0	0	0	2	4	2	4	0	1	0	2	2	0	1	1	0	1	1	0	3	0	0	2	0	1	1	0	1	0	0	3	1	0	1
5	0.2.34.2.12.1	EF100-94H03	1	1	0	0	0	0	0	0	0	1	0	0	0	0	0	0	0	0	0	0	0	0	0	0	0	0	0	0	0	0	0	0	0	0	0	0	0	0
6	0.2.34.2.12.1.1	EF100-94H03_ge	0	1	0	0	0	0	0	0	0	1	0	0	0	0	0	0	0	0	0	0	0	0	0	0	0	0	0	0	0	0	0	0	0	0	0	0	0	0
5	0.2.34.2.12.2	Holosporaceae	1	1	0	0	0	0	0	0	1	0	1	0	0	0	0	0	0	0	0	0	1	0	0	1	0	0	0	0	0	0	0	1	0	0	0	0	0	0
6	0.2.34.2.12.2.1	uncultured	0	1	0	0	0	0	0	0	1	0	1	0	0	0	0	0	0	0	0	0	1	0	0	1	0	0	0	0	0	0	0	1	0	0	0	0	0	0
5	0.2.34.2.12.3	LWSR-14	1	4	0	0	0	0	0	0	3	0	0	0	0	0	0	0	0	0	0	0	0	0	0	0	0	0	0	0	0	0	0	0	0	0	1	0	0	0
6	0.2.34.2.12.3.1	LWSR-14_ge	0	4	0	0	0	0	0	0	3	0	0	0	0	0	0	0	0	0	0	0	0	0	0	0	0	0	0	0	0	0	0	0	0	0	1	0	0	0
5	0.2.34.2.12.4	MD3-55	1	2	0	0	0	0	0	0	0	0	0	0	0	0	0	2	0	0	0	0	0	0	0	0	0	0	0	0	0	0	0	0	0	0	1	0	0	1
6	0.2.34.2.12.4.1	MD3-55_ge	0	2	0	0	0	0	0	0	0	0	0	0	0	0	0	2	0	0	0	0	0	0	0	0	0	0	0	0	0	0	0	0	0	0	1	0	0	1
5	0.2.34.2.12.5	Rickettsiaceae	2	6	0	0	0	0	0	0	0	0	1	0	0	0	2	0	0	0	0	0	0	0	0	1	0	0	1	0	0	0	0	0	0	0	1	0	0	0
6	0.2.34.2.12.5.1	Rickettsiaceae_unclassified	0	3	0	0	0	0	0	0	0	0	0	0	0	0	2	0	0	0	0	0	0	0	0	0	0	0	1	0	0	0	0	0	0	0	0	0	0	0
6	0.2.34.2.12.5.2	uncultured	0	3	0	0	0	0	0	0	0	0	1	0	0	0	0	0	0	0	0	0	0	0	0	1	0	0	0	0	0	0	0	0	0	0	1	0	0	0
5	0.2.34.2.12.6	Rickettsiales_Incertae_Sedis	1	1	0	0	0	0	0	0	0	1	0	0	0	0	0	0	0	0	0	0	0	0	0	0	0	0	0	0	0	0	0	0	0	0	0	1	0	0
6	0.2.34.2.12.6.1	uncultured	0	1	0	0	0	0	0	0	0	1	0	0	0	0	0	0	0	0	0	0	0	0	0	0	0	0	0	0	0	0	0	0	0	0	0	1	0	0
5	0.2.34.2.12.7	Rickettsiales_fa	1	1	0	0	0	0	0	0	0	0	1	0	0	0	0	0	0	0	0	0	0	0	0	0	0	0	0	0	0	0	0	0	0	0	0	0	0	0
6	0.2.34.2.12.7.1	Rickettsiales_ge	0	1	0	0	0	0	0	0	0	0	1	0	0	0	0	0	0	0	0	0	0	0	0	0	0	0	0	0	0	0	0	0	0	0	0	0	0	0
5	0.2.34.2.12.8	Rickettsiales_unclassified	1	2	1	0	0	0	0	0	0	0	1	0	0	0	0	0	0	0	0	0	0	0	0	0	0	0	0	0	0	0	0	0	0	0	0	0	0	0
6	0.2.34.2.12.8.1	Rickettsiales_unclassified	0	2	1	0	0	0	0	0	0	0	1	0	0	0	0	0	0	0	0	0	0	0	0	0	0	0	0	0	0	0	0	0	0	0	0	0	0	0
5	0.2.34.2.12.9	SAR116_clade	1	2	0	0	0	0	0	0	0	0	0	0	0	0	0	0	0	0	1	0	0	0	0	0	0	0	0	0	0	1	0	0	0	0	0	0	0	0
6	0.2.34.2.12.9.1	SAR116_clade_ge	0	2	0	0	0	0	0	0	0	0	0	0	0	0	0	0	0	0	1	0	0	0	0	0	0	0	0	0	0	1	0	0	0	0	0	0	0	0
5	0.2.34.2.12.10	SHWN-night2	1	2	0	0	0	0	0	2	0	0	0	0	0	0	0	0	0	0	0	0	0	0	0	0	0	0	0	0	0	0	0	0	0	0	0	0	0	0
6	0.2.34.2.12.10.1	SHWN-night2_ge	0	2	0	0	0	0	0	2	0	0	0	0	0	0	0	0	0	0	0	0	0	0	0	0	0	0	0	0	0	0	0	0	0	0	0	0	0	0
5	0.2.34.2.12.11	SM2D12	1	5	0	0	0	0	0	0	0	0	0	0	1	0	0	0	0	1	0	0	0	1	0	1	0	0	0	0	1	0	0	0	0	0	0	0	0	0
6	0.2.34.2.12.11.1	SM2D12_ge	0	5	0	0	0	0	0	0	0	0	0	0	1	0	0	0	0	1	0	0	0	1	0	1	0	0	0	0	1	0	0	0	0	0	0	0	0	0
5	0.2.34.2.12.12	TK34	1	1	0	0	0	0	0	0	0	0	0	0	0	0	0	0	0	0	0	0	0	0	0	0	0	0	1	0	0	0	0	0	0	0	0	0	0	0
6	0.2.34.2.12.12.1	TK34_ge	0	1	0	0	0	0	0	0	0	0	0	0	0	0	0	0	0	0	0	0	0	0	0	0	0	0	1	0	0	0	0	0	0	0	0	0	0	0
4	0.2.34.2.13	SAR11_clade	2	2	0	0	0	0	0	1	0	0	0	0	1	0	0	0	0	0	0	0	0	0	0	0	0	0	0	0	0	0	0	0	0	0	0	0	0	0
5	0.2.34.2.13.1	Surface_1	1	1	0	0	0	0	0	0	0	0	0	0	1	0	0	0	0	0	0	0	0	0	0	0	0	0	0	0	0	0	0	0	0	0	0	0	0	0
6	0.2.34.2.13.1.1	Surface_1_unclassified	0	1	0	0	0	0	0	0	0	0	0	0	1	0	0	0	0	0	0	0	0	0	0	0	0	0	0	0	0	0	0	0	0	0	0	0	0	0
5	0.2.34.2.13.2	Surface_2	1	1	0	0	0	0	0	1	0	0	0	0	0	0	0	0	0	0	0	0	0	0	0	0	0	0	0	0	0	0	0	0	0	0	0	0	0	0
6	0.2.34.2.13.2.1	Surface_2_ge	0	1	0	0	0	0	0	1	0	0	0	0	0	0	0	0	0	0	0	0	0	0	0	0	0	0	0	0	0	0	0	0	0	0	0	0	0	0
4	0.2.34.2.14	Sneathiellales	1	2	0	0	0	0	0	0	1	0	0	0	0	0	0	0	0	0	0	0	0	0	0	1	0	0	0	0	0	0	0	0	0	0	0	0	0	0
5	0.2.34.2.14.1	Sneathiellaceae	1	2	0	0	0	0	0	0	1	0	0	0	0	0	0	0	0	0	0	0	0	0	0	1	0	0	0	0	0	0	0	0	0	0	0	0	0	0
6	0.2.34.2.14.1.1	Sneathiella	0	2	0	0	0	0	0	0	1	0	0	0	0	0	0	0	0	0	0	0	0	0	0	1	0	0	0	0	0	0	0	0	0	0	0	0	0	0
4	0.2.34.2.15	Sphingomonadales	5	120	1	7	40	2	4	4	11	3	12	3	1	1	4	0	3	5	0	0	10	6	1	4	0	1	2	1	9	11	1	2	2	6	5	0	6	1
5	0.2.34.2.15.1	Erythrobacteraceae	3	12	0	1	0	0	0	1	0	0	5	1	0	0	2	0	0	0	0	0	0	2	1	2	0	0	1	1	2	3	0	0	1	1	2	0	2	1
6	0.2.34.2.15.1.1	Altererythrobacter	0	1	0	0	0	0	0	0	0	0	0	0	0	0	0	0	0	0	0	0	0	0	0	0	0	0	0	0	1	0	0	0	0	0	0	0	0	0
6	0.2.34.2.15.1.2	Erythrobacter	0	6	0	1	0	0	0	1	0	0	4	0	0	0	1	0	0	0	0	0	0	1	0	1	0	0	1	0	1	3	0	0	1	1	1	0	1	1
6	0.2.34.2.15.1.3	Erythrobacteraceae_unclassified	0	5	0	0	0	0	0	0	0	0	1	1	0	0	1	0	0	0	0	0	0	1	1	1	0	0	0	1	0	0	0	0	0	0	1	0	1	0
5	0.2.34.2.15.2	Kiloniellaceae	1	57	0	3	38	1	0	0	10	2	4	1	0	0	0	0	0	1	0	0	0	4	0	1	0	0	1	0	0	0	0	1	1	0	0	0	2	0
6	0.2.34.2.15.2.1	Kiloniella	0	57	0	3	38	1	0	0	10	2	4	1	0	0	0	0	0	1	0	0	0	4	0	1	0	0	1	0	0	0	0	1	1	0	0	0	2	0
5	0.2.34.2.15.3	Plot4-2H12	1	1	0	0	0	0	0	0	0	0	0	0	0	0	0	0	0	0	0	0	0	0	0	0	0	0	0	0	1	0	0	0	0	0	0	0	0	0
6	0.2.34.2.15.3.1	Plot4-2H12_ge	0	1	0	0	0	0	0	0	0	0	0	0	0	0	0	0	0	0	0	0	0	0	0	0	0	0	0	0	1	0	0	0	0	0	0	0	0	0
5	0.2.34.2.15.4	Sphingomonadaceae	7	16	0	2	0	0	2	0	0	0	2	0	1	1	1	0	1	2	0	0	2	0	0	0	0	0	0	0	1	4	0	1	0	0	1	0	1	0
6	0.2.34.2.15.4.1	Novosphingobium	0	1	0	0	0	0	0	0	0	0	0	0	0	0	1	0	0	0	0	0	0	0	0	0	0	0	0	0	0	1	0	0	0	0	0	0	0	0
6	0.2.34.2.15.4.2	Parasphingopyxis	0	1	0	1	0	0	0	0	0	0	0	0	0	0	0	0	0	0	0	0	0	0	0	0	0	0	0	0	0	0	0	0	0	0	0	0	0	0
6	0.2.34.2.15.4.3	Rhizorhapis	0	1	0	0	0	0	0	0	0	0	0	0	0	1	0	0	0	0	0	0	0	0	0	0	0	0	0	0	0	0	0	0	0	0	0	0	0	0
6	0.2.34.2.15.4.4	Sphingomicrobium	0	1	0	0	0	0	0	0	0	0	0	0	0	0	0	0	0	0	0	0	0	0	0	0	0	0	0	0	0	0	0	0	0	0	1	0	0	0
6	0.2.34.2.15.4.5	Sphingomonadaceae_ge	0	2	0	0	0	0	0	0	0	0	0	0	0	0	0	0	0	0	0	0	0	0	0	0	0	0	0	0	0	2	0	0	0	0	0	0	0	0
6	0.2.34.2.15.4.6	Sphingomonadaceae_unclassified	0	8	0	1	0	0	1	0	0	0	2	0	1	0	0	0	0	1	0	0	2	0	0	0	0	0	0	0	0	1	0	1	0	0	0	0	1	0
6	0.2.34.2.15.4.7	Sphingomonas	0	2	0	0	0	0	1	0	0	0	0	0	0	0	0	0	1	1	0	0	0	0	0	0	0	0	0	0	1	0	0	0	0	0	0	0	0	0
5	0.2.34.2.15.5	Sphingomonadales_unclassified	1	34	1	1	2	1	2	3	1	1	1	1	0	0	1	0	2	2	0	0	8	0	0	1	0	1	0	0	5	4	1	0	0	5	2	0	1	0
6	0.2.34.2.15.5.1	Sphingomonadales_unclassified	0	34	1	1	2	1	2	3	1	1	1	1	0	0	1	0	2	2	0	0	8	0	0	1	0	1	0	0	5	4	1	0	0	5	2	0	1	0
4	0.2.34.2.16	ss1-B-07-44	1	7	0	0	0	0	0	0	0	0	0	0	0	0	0	0	0	0	0	0	0	0	0	7	0	0	0	0	0	0	0	0	0	0	0	0	0	0
5	0.2.34.2.16.1	ss1-B-07-44_fa	1	7	0	0	0	0	0	0	0	0	0	0	0	0	0	0	0	0	0	0	0	0	0	7	0	0	0	0	0	0	0	0	0	0	0	0	0	0
6	0.2.34.2.16.1.1	ss1-B-07-44_ge	0	7	0	0	0	0	0	0	0	0	0	0	0	0	0	0	0	0	0	0	0	0	0	7	0	0	0	0	0	0	0	0	0	0	0	0	0	0
3	0.2.34.3	Betaproteobacteria	8	75	0	5	0	0	0	0	9	0	4	5	3	1	3	1	3	0	1	2	4	0	0	14	0	0	1	0	0	1	8	0	1	1	4	1	4	8
4	0.2.34.3.1	B1-7BS	1	4	0	0	0	0	0	0	0	0	0	4	0	0	0	0	0	0	0	0	0	0	0	0	0	0	0	0	0	0	0	0	0	0	0	0	0	0
5	0.2.34.3.1.1	B1-7BS_fa	1	4	0	0	0	0	0	0	0	0	0	4	0	0	0	0	0	0	0	0	0	0	0	0	0	0	0	0	0	0	0	0	0	0	0	0	0	0
6	0.2.34.3.1.1.1	B1-7BS_ge	0	4	0	0	0	0	0	0	0	0	0	4	0	0	0	0	0	0	0	0	0	0	0	0	0	0	0	0	0	0	0	0	0	0	0	0	0	0
4	0.2.34.3.2	Betaproteobacteria_unclassified	1	21	0	2	0	0	0	0	1	0	1	0	0	0	0	0	0	0	0	1	0	0	0	9	0	0	0	0	0	0	1	0	0	0	1	0	0	6
5	0.2.34.3.2.1	Betaproteobacteria_unclassified	1	21	0	2	0	0	0	0	1	0	1	0	0	0	0	0	0	0	0	1	0	0	0	9	0	0	0	0	0	0	1	0	0	0	1	0	0	6
6	0.2.34.3.2.1.1	Betaproteobacteria_unclassified	0	21	0	2	0	0	0	0	1	0	1	0	0	0	0	0	0	0	0	1	0	0	0	9	0	0	0	0	0	0	1	0	0	0	1	0	0	6
4	0.2.34.3.3	Burkholderiales	5	21	0	2	0	0	0	0	8	0	2	1	0	1	1	0	2	0	1	0	0	0	0	0	0	0	1	0	0	0	1	0	1	1	1	1	1	0
5	0.2.34.3.3.1	Alcaligenaceae	2	2	0	1	0	0	0	0	0	0	0	0	0	0	0	0	1	0	0	0	0	0	0	0	0	0	0	0	0	0	0	0	0	0	0	0	0	0
6	0.2.34.3.3.1.1	MWH-UniP1_aquatic_group	0	1	0	1	0	0	0	0	0	0	0	0	0	0	0	0	0	0	0	0	0	0	0	0	0	0	0	0	0	0	0	0	0	0	0	0	0	0
6	0.2.34.3.3.1.2	uncultured	0	1	0	0	0	0	0	0	0	0	0	0	0	0	0	0	1	0	0	0	0	0	0	0	0	0	0	0	0	0	0	0	0	0	0	0	0	0
5	0.2.34.3.3.2	Burkholderiaceae	2	5	0	0	0	0	0	0	5	0	0	1	0	0	0	0	0	0	0	0	0	0	0	0	0	0	0	0	0	0	0	0	0	1	0	1	0	0
6	0.2.34.3.3.2.1	Cupriavidus	0	1	0	0	0	0	0	0	1	0	0	0	0	0	0	0	0	0	0	0	0	0	0	0	0	0	0	0	0	0	0	0	0	0	0	0	0	0
6	0.2.34.3.3.2.2	Ralstonia	0	4	0	0	0	0	0	0	4	0	0	1	0	0	0	0	0	0	0	0	0	0	0	0	0	0	0	0	0	0	0	0	0	1	0	1	0	0
5	0.2.34.3.3.3	Burkholderiales_unclassified	1	6	0	1	0	0	0	0	3	0	1	0	0	0	0	0	0	0	0	0	0	0	0	0	0	0	1	0	0	0	0	0	0	0	0	0	0	0
6	0.2.34.3.3.3.1	Burkholderiales_unclassified	0	6	0	1	0	0	0	0	3	0	1	0	0	0	0	0	0	0	0	0	0	0	0	0	0	0	1	0	0	0	0	0	0	0	0	0	0	0
5	0.2.34.3.3.4	Comamonadaceae	6	7	0	0	0	0	0	0	0	0	1	0	0	1	1	0	0	0	1	0	0	0	0	0	0	0	0	0	0	0	1	0	1	0	1	0	1	0
6	0.2.34.3.3.4.1	Acidovorax	0	1	0	0	0	0	0	0	0	0	0	0	0	0	1	0	0	0	0	0	0	0	0	0	0	0	0	0	0	0	0	0	0	0	0	0	0	0
6	0.2.34.3.3.4.2	Aquabacterium	0	2	0	0	0	0	0	0	0	0	0	0	0	1	0	0	0	0	0	0	0	0	0	0	0	0	0	0	0	0	1	0	0	0	0	0	0	0
6	0.2.34.3.3.4.3	Comamonadaceae_unclassified	0	1	0	0	0	0	0	0	0	0	0	0	0	0	0	0	0	0	0	0	0	0	0	0	0	0	0	0	0	0	0	0	1	0	0	0	0	0
6	0.2.34.3.3.4.4	Comamonas	0	1	0	0	0	0	0	0	0	0	1	0	0	0	0	0	0	0	0	0	0	0	0	0	0	0	0	0	0	0	0	0	0	0	0	0	0	0
6	0.2.34.3.3.4.5	Hydrogenophaga	0	1	0	0	0	0	0	0	0	0	0	0	0	0	0	0	0	0	0	0	0	0	0	0	0	0	0	0	0	0	0	0	0	0	0	0	1	0
6	0.2.34.3.3.4.6	Pelomonas	0	1	0	0	0	0	0	0	0	0	0	0	0	0	0	0	0	0	1	0	0	0	0	0	0	0	0	0	0	0	0	0	0	0	1	0	0	0
5	0.2.34.3.3.5	Oxalobacteraceae	1	1	0	0	0	0	0	0	0	0	0	0	0	0	0	0	1	0	0	0	0	0	0	0	0	0	0	0	0	0	0	0	0	0	0	0	0	0
6	0.2.34.3.3.5.1	Massilia	0	1	0	0	0	0	0	0	0	0	0	0	0	0	0	0	1	0	0	0	0	0	0	0	0	0	0	0	0	0	0	0	0	0	0	0	0	0
4	0.2.34.3.4	Hydrogenophilales	1	6	0	0	0	0	0	0	0	0	1	0	0	0	0	0	1	0	0	0	0	0	0	5	0	0	0	0	0	0	0	0	0	0	0	0	0	2
5	0.2.34.3.4.1	Hydrogenophilaceae	2	6	0	0	0	0	0	0	0	0	1	0	0	0	0	0	1	0	0	0	0	0	0	5	0	0	0	0	0	0	0	0	0	0	0	0	0	2
6	0.2.34.3.4.1.1	Hydrogenophilaceae_unclassified	0	1	0	0	0	0	0	0	0	0	0	0	0	0	0	0	0	0	0	0	0	0	0	1	0	0	0	0	0	0	0	0	0	0	0	0	0	0
6	0.2.34.3.4.1.2	uncultured	0	5	0	0	0	0	0	0	0	0	1	0	0	0	0	0	1	0	0	0	0	0	0	4	0	0	0	0	0	0	0	0	0	0	0	0	0	2
4	0.2.34.3.5	Methylophilales	1	2	0	0	0	0	0	0	0	0	0	0	0	0	2	0	0	0	0	0	0	0	0	0	0	0	0	0	0	0	0	0	0	0	0	0	0	0
5	0.2.34.3.5.1	Methylophilaceae	1	2	0	0	0	0	0	0	0	0	0	0	0	0	2	0	0	0	0	0	0	0	0	0	0	0	0	0	0	0	0	0	0	0	0	0	0	0
6	0.2.34.3.5.1.1	Methylophilus	0	2	0	0	0	0	0	0	0	0	0	0	0	0	2	0	0	0	0	0	0	0	0	0	0	0	0	0	0	0	0	0	0	0	0	0	0	0
4	0.2.34.3.6	Neisseriales	1	10	0	0	0	0	0	0	0	0	0	0	3	0	0	1	0	0	0	0	4	0	0	0	0	0	0	0	0	1	0	0	0	0	2	0	0	0
5	0.2.34.3.6.1	Neisseriaceae	6	10	0	0	0	0	0	0	0	0	0	0	3	0	0	1	0	0	0	0	4	0	0	0	0	0	0	0	0	1	0	0	0	0	2	0	0	0
6	0.2.34.3.6.1.1	Chromobacterium	0	1	0	0	0	0	0	0	0	0	0	0	0	0	0	0	0	0	0	0	0	0	0	0	0	0	0	0	0	0	0	0	0	0	1	0	0	0
6	0.2.34.3.6.1.2	Kingella	0	1	0	0	0	0	0	0	0	0	0	0	0	0	0	0	0	0	0	0	1	0	0	0	0	0	0	0	0	0	0	0	0	0	0	0	0	0
6	0.2.34.3.6.1.3	Neisseria	0	2	0	0	0	0	0	0	0	0	0	0	1	0	0	1	0	0	0	0	1	0	0	0	0	0	0	0	0	0	0	0	0	0	0	0	0	0
6	0.2.34.3.6.1.4	Neisseriaceae_unclassified	0	4	0	0	0	0	0	0	0	0	0	0	2	0	0	0	0	0	0	0	1	0	0	0	0	0	0	0	0	0	0	0	0	0	1	0	0	0
6	0.2.34.3.6.1.5	Vogesella	0	1	0	0	0	0	0	0	0	0	0	0	0	0	0	0	0	0	0	0	0	0	0	0	0	0	0	0	0	1	0	0	0	0	0	0	0	0
6	0.2.34.3.6.1.6	uncultured	0	1	0	0	0	0	0	0	0	0	0	0	0	0	0	0	0	0	0	0	1	0	0	0	0	0	0	0	0	0	0	0	0	0	0	0	0	0
4	0.2.34.3.7	Nitrosomonadales	1	2	0	1	0	0	0	0	0	0	0	0	0	0	0	0	0	0	0	1	0	0	0	0	0	0	0	0	0	0	0	0	0	0	0	0	0	0
5	0.2.34.3.7.1	Nitrosomonadaceae	2	2	0	1	0	0	0	0	0	0	0	0	0	0	0	0	0	0	0	1	0	0	0	0	0	0	0	0	0	0	0	0	0	0	0	0	0	0
6	0.2.34.3.7.1.1	Candidatus_Branchiomonas	0	1	0	1	0	0	0	0	0	0	0	0	0	0	0	0	0	0	0	0	0	0	0	0	0	0	0	0	0	0	0	0	0	0	0	0	0	0
6	0.2.34.3.7.1.2	Nitrosomonas	0	1	0	0	0	0	0	0	0	0	0	0	0	0	0	0	0	0	0	1	0	0	0	0	0	0	0	0	0	0	0	0	0	0	0	0	0	0
4	0.2.34.3.8	Rhodocyclales	1	9	0	0	0	0	0	0	0	0	0	0	0	0	0	0	0	0	0	0	0	0	0	0	0	0	0	0	0	0	6	0	0	0	0	0	3	0
5	0.2.34.3.8.1	Rhodocyclaceae	1	9	0	0	0	0	0	0	0	0	0	0	0	0	0	0	0	0	0	0	0	0	0	0	0	0	0	0	0	0	6	0	0	0	0	0	3	0
6	0.2.34.3.8.1.1	Zoogloea	0	9	0	0	0	0	0	0	0	0	0	0	0	0	0	0	0	0	0	0	0	0	0	0	0	0	0	0	0	0	6	0	0	0	0	0	3	0
3	0.2.34.4	Deltaproteobacteria	16	1322	69	84	66	3	12	45	113	27	116	25	10	54	96	10	16	34	26	10	24	38	7	153	14	90	65	23	38	12	19	187	18	0	9	0	8	27
4	0.2.34.4.1	Bdellovibrionales	2	276	3	11	13	1	0	6	9	3	20	4	1	5	38	6	2	1	13	2	5	5	2	12	1	67	21	13	22	1	1	9	9	0	4	0	4	0
5	0.2.34.4.1.1	Bacteriovoracaceae	6	208	1	8	12	1	0	1	4	3	13	1	1	0	30	1	0	0	10	0	4	0	0	5	1	66	15	11	22	1	1	5	9	0	3	0	1	0
6	0.2.34.4.1.1.1	Bacteriovoracaceae_ge	0	1	0	0	0	0	0	0	0	0	0	0	0	0	0	0	0	0	0	0	0	0	0	0	0	1	0	0	0	0	0	0	0	0	0	0	0	0
6	0.2.34.4.1.1.2	Bacteriovoracaceae_unclassified	0	107	0	7	7	0	0	1	2	2	4	1	0	0	3	0	0	0	5	0	2	0	0	1	0	38	12	5	16	1	0	1	2	0	0	0	0	0
6	0.2.34.4.1.1.3	Deferrisoma	0	1	0	0	0	0	0	0	0	0	0	0	0	0	0	0	0	0	0	0	0	0	0	1	0	0	0	0	0	0	0	0	0	0	0	0	0	0
6	0.2.34.4.1.1.4	Halobacteriovorax	0	30	0	0	0	0	0	0	0	0	1	0	0	0	1	0	0	0	0	0	0	0	0	0	0	23	1	0	3	0	0	0	4	0	0	0	0	0
6	0.2.34.4.1.1.5	Peredibacter	0	68	1	1	5	1	0	0	2	1	8	0	1	0	26	1	0	0	5	0	2	0	0	2	1	4	2	6	3	0	1	4	3	0	3	0	1	0
6	0.2.34.4.1.1.6	uncultured	0	1	0	0	0	0	0	0	0	0	0	0	0	0	0	0	0	0	0	0	0	0	0	1	0	0	0	0	0	0	0	0	0	0	0	0	0	0
5	0.2.34.4.1.2	Bdellovibrionaceae	2	68	2	3	1	0	0	5	5	0	7	3	0	5	8	5	2	1	3	2	1	5	2	7	0	1	6	2	0	0	0	4	0	0	1	0	3	0
6	0.2.34.4.1.2.1	Bdellovibrio	0	45	0	2	1	0	0	1	4	0	5	2	0	3	8	5	2	1	3	2	1	4	0	1	0	0	3	1	0	0	0	3	0	0	1	0	3	0
6	0.2.34.4.1.2.2	OM27_clade	0	23	2	1	0	0	0	4	1	0	2	1	0	2	0	0	0	0	0	0	0	1	2	6	0	1	3	1	0	0	0	1	0	0	0	0	0	0
4	0.2.34.4.2	Bradymonadales	1	15	0	0	0	0	0	1	2	0	3	0	0	0	1	0	0	0	0	0	0	0	0	6	0	0	1	0	0	0	0	0	1	0	0	0	0	0
5	0.2.34.4.2.1	Bradymonadales_fa	1	15	0	0	0	0	0	1	2	0	3	0	0	0	1	0	0	0	0	0	0	0	0	6	0	0	1	0	0	0	0	0	1	0	0	0	0	0
6	0.2.34.4.2.1.1	Bradymonadales_ge	0	15	0	0	0	0	0	1	2	0	3	0	0	0	1	0	0	0	0	0	0	0	0	6	0	0	1	0	0	0	0	0	1	0	0	0	0	0
4	0.2.34.4.3	Deltaproteobacteria_unclassified	1	182	9	12	12	0	2	7	17	4	11	5	2	4	13	3	1	5	6	2	7	9	0	31	1	3	3	1	1	3	1	10	4	0	1	0	0	6
5	0.2.34.4.3.1	Deltaproteobacteria_unclassified	1	182	9	12	12	0	2	7	17	4	11	5	2	4	13	3	1	5	6	2	7	9	0	31	1	3	3	1	1	3	1	10	4	0	1	0	0	6
6	0.2.34.4.3.1.1	Deltaproteobacteria_unclassified	0	182	9	12	12	0	2	7	17	4	11	5	2	4	13	3	1	5	6	2	7	9	0	31	1	3	3	1	1	3	1	10	4	0	1	0	0	6
4	0.2.34.4.4	Desulfarculales	1	6	0	0	1	0	0	1	0	0	2	0	0	0	0	0	0	0	0	0	0	2	0	0	0	0	0	0	0	0	0	2	0	0	0	0	0	0
5	0.2.34.4.4.1	Desulfarculaceae	3	6	0	0	1	0	0	1	0	0	2	0	0	0	0	0	0	0	0	0	0	2	0	0	0	0	0	0	0	0	0	2	0	0	0	0	0	0
6	0.2.34.4.4.1.1	Desulfarculaceae_unclassified	0	1	0	0	0	0	0	0	0	0	0	0	0	0	0	0	0	0	0	0	0	1	0	0	0	0	0	0	0	0	0	0	0	0	0	0	0	0
6	0.2.34.4.4.1.2	Desulfocarbo	0	4	0	0	0	0	0	0	0	0	2	0	0	0	0	0	0	0	0	0	0	1	0	0	0	0	0	0	0	0	0	2	0	0	0	0	0	0
6	0.2.34.4.4.1.3	uncultured	0	1	0	0	1	0	0	1	0	0	0	0	0	0	0	0	0	0	0	0	0	0	0	0	0	0	0	0	0	0	0	0	0	0	0	0	0	0
4	0.2.34.4.5	Desulfobacterales	3	259	5	3	14	0	1	3	41	3	13	5	1	8	9	0	7	0	0	0	1	2	1	38	1	5	18	0	3	0	4	115	1	0	1	0	1	14
5	0.2.34.4.5.1	Desulfobacteraceae	10	125	5	3	8	0	1	3	24	0	8	5	0	6	2	0	2	0	0	0	0	0	0	17	0	5	6	0	1	0	0	43	1	0	0	0	1	5
6	0.2.34.4.5.1.1	Desulfobacter	0	19	1	0	1	0	0	0	1	0	1	0	0	0	1	0	1	0	0	0	0	0	0	1	0	1	2	0	0	0	0	6	0	0	0	0	0	4
6	0.2.34.4.5.1.2	Desulfobacteraceae_unclassified	0	85	4	2	7	0	1	2	19	0	4	5	0	2	0	0	1	0	0	0	0	0	0	13	0	2	4	0	1	0	0	30	0	0	0	0	1	0
6	0.2.34.4.5.1.3	Desulfobacterium	0	2	0	0	0	0	0	0	1	0	0	0	0	0	0	0	0	0	0	0	0	0	0	1	0	0	0	0	0	0	0	0	0	0	0	0	0	0
6	0.2.34.4.5.1.4	Desulfoconvexum	0	1	0	0	0	0	0	0	0	0	0	0	0	0	0	0	0	0	0	0	0	0	0	0	0	0	0	0	0	0	0	0	0	0	0	0	0	1
6	0.2.34.4.5.1.5	Desulfofaba	0	1	0	0	0	0	0	0	0	0	0	0	0	0	0	0	0	0	0	0	0	0	0	0	0	0	0	0	0	0	0	0	1	0	0	0	0	0
6	0.2.34.4.5.1.6	Desulfoluna	0	1	0	0	0	0	0	1	0	0	0	0	0	0	0	0	0	0	0	0	0	0	0	0	0	0	0	0	0	0	0	0	0	0	0	0	0	0
6	0.2.34.4.5.1.7	Desulfonema	0	1	0	0	0	0	0	0	0	0	0	0	0	0	0	0	0	0	0	0	0	0	0	1	0	0	0	0	0	0	0	0	0	0	0	0	0	0
6	0.2.34.4.5.1.8	Desulfosarcina	0	11	0	0	0	0	0	0	2	0	3	0	0	4	1	0	0	0	0	0	0	0	0	0	0	2	0	0	0	0	0	5	0	0	0	0	0	0
6	0.2.34.4.5.1.9	Desulfotignum	0	1	0	0	0	0	0	0	0	0	0	0	0	0	0	0	0	0	0	0	0	0	0	0	0	0	0	0	0	0	0	1	0	0	0	0	0	0
6	0.2.34.4.5.1.10	Sva0081_sediment_group	0	3	0	1	0	0	0	0	1	0	0	0	0	0	0	0	0	0	0	0	0	0	0	1	0	0	0	0	0	0	0	1	0	0	0	0	0	0
5	0.2.34.4.5.2	Desulfobacterales_unclassified	1	2	0	0	2	0	0	0	0	0	0	0	0	0	0	0	0	0	0	0	0	0	0	0	0	0	0	0	0	0	0	0	0	0	0	0	0	0
6	0.2.34.4.5.2.1	Desulfobacterales_unclassified	0	2	0	0	2	0	0	0	0	0	0	0	0	0	0	0	0	0	0	0	0	0	0	0	0	0	0	0	0	0	0	0	0	0	0	0	0	0
5	0.2.34.4.5.3	Desulfobulbaceae	8	132	0	0	4	0	0	0	17	3	5	0	1	2	7	0	5	0	0	0	1	2	1	21	1	0	12	0	2	0	4	72	0	0	1	0	0	9
6	0.2.34.4.5.3.1	Desulfobulbaceae_ge	0	1	0	0	0	0	0	0	1	0	0	0	0	0	0	0	0	0	0	0	0	0	0	1	0	0	0	0	0	0	0	0	0	0	0	0	0	0
6	0.2.34.4.5.3.2	Desulfobulbaceae_unclassified	0	95	0	0	4	0	0	0	6	1	1	0	0	2	3	0	4	0	0	0	1	2	1	14	1	0	7	0	2	0	4	51	0	0	1	0	0	8
6	0.2.34.4.5.3.3	Desulfobulbus	0	12	0	0	0	0	0	0	3	0	0	0	1	0	4	0	0	0	0	0	0	0	0	1	0	0	4	0	0	0	0	4	0	0	0	0	0	0
6	0.2.34.4.5.3.4	Desulfofustis	0	13	0	0	0	0	0	0	3	2	3	0	0	0	0	0	1	0	0	0	0	0	0	2	0	0	1	0	0	0	0	8	0	0	0	0	0	0
6	0.2.34.4.5.3.5	Desulfopila	0	1	0	0	0	0	0	0	0	0	0	0	0	0	0	0	0	0	0	0	0	0	0	0	0	0	0	0	0	0	0	1	0	0	0	0	0	0
6	0.2.34.4.5.3.6	Desulforhopalus	0	4	0	0	0	0	0	0	1	0	0	0	0	0	0	0	0	0	0	0	0	0	0	0	0	0	0	0	0	0	0	4	0	0	0	0	0	0
6	0.2.34.4.5.3.7	SEEP-SRB4	0	1	0	0	0	0	0	0	0	0	0	0	0	0	0	0	0	0	0	0	0	0	0	0	0	0	0	0	0	0	0	0	0	0	0	0	0	1
6	0.2.34.4.5.3.8	uncultured	0	5	0	0	0	0	0	0	3	0	1	0	0	0	0	0	0	0	0	0	0	0	0	3	0	0	0	0	0	0	0	4	0	0	0	0	0	0
4	0.2.34.4.6	Desulfovibrionales	2	83	0	0	13	1	9	0	1	3	10	0	2	0	9	0	3	0	0	0	2	1	0	2	11	6	3	0	1	1	0	17	3	0	0	0	0	1
5	0.2.34.4.6.1	Desulfovibrionaceae	3	77	0	0	13	1	9	0	1	3	9	0	1	0	7	0	3	0	0	0	2	1	0	2	11	6	3	0	1	1	0	15	3	0	0	0	0	1
6	0.2.34.4.6.1.1	Desulfocurvus	0	3	0	0	0	0	0	0	0	0	1	0	0	0	0	0	0	0	0	0	0	0	0	2	0	0	0	0	0	0	0	0	0	0	0	0	0	0
6	0.2.34.4.6.1.2	Desulfovibrio	0	52	0	0	12	0	9	0	1	3	3	0	1	0	1	0	2	0	0	0	2	1	0	0	10	2	3	0	1	1	0	10	3	0	0	0	0	1
6	0.2.34.4.6.1.3	Desulfovibrionaceae_unclassified	0	22	0	0	1	1	0	0	0	0	5	0	0	0	6	0	1	0	0	0	0	0	0	0	1	4	0	0	0	0	0	5	0	0	0	0	0	0
5	0.2.34.4.6.2	Desulfovibrionales_unclassified	1	6	0	0	0	0	0	0	0	0	1	0	1	0	2	0	0	0	0	0	0	0	0	0	0	0	0	0	0	0	0	2	0	0	0	0	0	0
6	0.2.34.4.6.2.1	Desulfovibrionales_unclassified	0	6	0	0	0	0	0	0	0	0	1	0	1	0	2	0	0	0	0	0	0	0	0	0	0	0	0	0	0	0	0	2	0	0	0	0	0	0
4	0.2.34.4.7	Desulfurellales	1	7	0	1	0	0	0	0	1	1	1	0	1	0	0	0	0	0	0	0	0	0	0	0	0	0	0	0	0	1	0	0	0	0	0	0	0	1
5	0.2.34.4.7.1	Desulfurellaceae	1	7	0	1	0	0	0	0	1	1	1	0	1	0	0	0	0	0	0	0	0	0	0	0	0	0	0	0	0	1	0	0	0	0	0	0	0	1
6	0.2.34.4.7.1.1	H16	0	7	0	1	0	0	0	0	1	1	1	0	1	0	0	0	0	0	0	0	0	0	0	0	0	0	0	0	0	1	0	0	0	0	0	0	0	1
4	0.2.34.4.8	Desulfuromonadales	3	5	0	0	0	0	0	0	0	0	0	0	0	0	0	0	0	0	0	0	0	0	0	0	0	0	1	0	0	1	0	2	0	0	0	0	0	2
5	0.2.34.4.8.1	Desulfuromonadaceae	1	2	0	0	0	0	0	0	0	0	0	0	0	0	0	0	0	0	0	0	0	0	0	0	0	0	1	0	0	0	0	2	0	0	0	0	0	0
6	0.2.34.4.8.1.1	Malonomonas	0	2	0	0	0	0	0	0	0	0	0	0	0	0	0	0	0	0	0	0	0	0	0	0	0	0	1	0	0	0	0	2	0	0	0	0	0	0
5	0.2.34.4.8.2	Desulfuromonadales_unclassified	1	1	0	0	0	0	0	0	0	0	0	0	0	0	0	0	0	0	0	0	0	0	0	0	0	0	0	0	0	1	0	0	0	0	0	0	0	0
6	0.2.34.4.8.2.1	Desulfuromonadales_unclassified	0	1	0	0	0	0	0	0	0	0	0	0	0	0	0	0	0	0	0	0	0	0	0	0	0	0	0	0	0	1	0	0	0	0	0	0	0	0
5	0.2.34.4.8.3	Sva1033	1	2	0	0	0	0	0	0	0	0	0	0	0	0	0	0	0	0	0	0	0	0	0	0	0	0	0	0	0	0	0	0	0	0	0	0	0	2
6	0.2.34.4.8.3.1	Sva1033_ge	0	2	0	0	0	0	0	0	0	0	0	0	0	0	0	0	0	0	0	0	0	0	0	0	0	0	0	0	0	0	0	0	0	0	0	0	0	2
4	0.2.34.4.9	FW113	1	2	0	0	0	0	0	0	0	0	0	0	0	0	0	0	0	0	0	0	0	0	0	0	0	0	0	0	0	0	1	1	0	0	0	0	0	0
5	0.2.34.4.9.1	FW113_fa	1	2	0	0	0	0	0	0	0	0	0	0	0	0	0	0	0	0	0	0	0	0	0	0	0	0	0	0	0	0	1	1	0	0	0	0	0	0
6	0.2.34.4.9.1.1	FW113_ge	0	2	0	0	0	0	0	0	0	0	0	0	0	0	0	0	0	0	0	0	0	0	0	0	0	0	0	0	0	0	1	1	0	0	0	0	0	0
4	0.2.34.4.10	Myxococcales	12	298	36	43	8	0	0	8	15	4	31	7	2	30	12	1	1	26	6	5	4	16	2	39	0	4	6	6	7	1	0	12	0	0	3	0	3	1
5	0.2.34.4.10.1	BIrii41	1	17	0	5	2	0	0	0	0	0	5	0	0	0	0	0	0	0	1	0	1	1	0	3	0	0	0	2	0	1	0	2	0	0	0	0	0	0
6	0.2.34.4.10.1.1	BIrii41_ge	0	17	0	5	2	0	0	0	0	0	5	0	0	0	0	0	0	0	1	0	1	1	0	3	0	0	0	2	0	1	0	2	0	0	0	0	0	0
5	0.2.34.4.10.2	Blfdi19	1	2	0	0	0	0	0	0	0	0	0	0	0	0	0	1	0	0	0	0	0	0	0	0	0	0	1	0	0	0	0	0	0	0	0	0	0	0
6	0.2.34.4.10.2.1	Blfdi19_ge	0	2	0	0	0	0	0	0	0	0	0	0	0	0	0	1	0	0	0	0	0	0	0	0	0	0	1	0	0	0	0	0	0	0	0	0	0	0
5	0.2.34.4.10.3	Eel-36e1D6	1	21	0	1	0	0	0	7	0	0	2	1	0	9	1	0	0	0	0	0	0	0	0	0	0	0	1	0	0	0	0	0	0	0	0	0	0	0
6	0.2.34.4.10.3.1	Eel-36e1D6_ge	0	21	0	1	0	0	0	7	0	0	2	1	0	9	1	0	0	0	0	0	0	0	0	0	0	0	1	0	0	0	0	0	0	0	0	0	0	0
5	0.2.34.4.10.4	Haliangiaceae	1	11	1	1	0	0	0	0	4	1	5	0	0	2	0	0	0	0	0	0	0	0	0	0	0	0	0	0	0	0	0	0	0	0	0	0	0	0
6	0.2.34.4.10.4.1	Haliangium	0	11	1	1	0	0	0	0	4	1	5	0	0	2	0	0	0	0	0	0	0	0	0	0	0	0	0	0	0	0	0	0	0	0	0	0	0	0
5	0.2.34.4.10.5	MidBa8	1	9	0	0	0	0	0	0	1	0	0	0	0	0	0	0	0	0	0	0	0	0	0	0	0	2	0	0	0	0	0	7	0	0	0	0	0	0
6	0.2.34.4.10.5.1	MidBa8_ge	0	9	0	0	0	0	0	0	1	0	0	0	0	0	0	0	0	0	0	0	0	0	0	0	0	2	0	0	0	0	0	7	0	0	0	0	0	0
5	0.2.34.4.10.6	Myxococcales_unclassified	1	85	25	13	1	0	0	0	2	1	6	2	0	5	0	0	0	14	0	1	0	5	0	11	0	1	0	0	0	0	0	0	0	0	0	0	0	0
6	0.2.34.4.10.6.1	Myxococcales_unclassified	0	85	25	13	1	0	0	0	2	1	6	2	0	5	0	0	0	14	0	1	0	5	0	11	0	1	0	0	0	0	0	0	0	0	0	0	0	0
5	0.2.34.4.10.7	Nannocystaceae	4	47	4	7	0	0	0	1	3	0	5	4	1	6	1	0	0	5	5	4	2	2	2	5	0	1	0	2	0	0	0	0	0	0	2	0	3	0
6	0.2.34.4.10.7.1	Nannocystaceae_unclassified	0	20	3	1	0	0	0	0	0	0	1	0	1	3	0	0	0	2	2	1	0	1	0	3	0	1	0	1	0	0	0	0	0	0	0	0	2	0
6	0.2.34.4.10.7.2	Nannocystis	0	4	0	3	0	0	0	1	0	0	0	1	0	0	0	0	0	0	0	0	1	0	0	1	0	0	0	0	0	0	0	0	0	0	1	0	0	0
6	0.2.34.4.10.7.3	Plesiocystis	0	1	0	0	0	0	0	0	0	0	0	0	0	0	0	0	0	1	0	0	0	0	0	0	0	0	0	0	0	0	0	0	0	0	1	0	0	0
6	0.2.34.4.10.7.4	uncultured	0	22	1	3	0	0	0	0	3	0	4	3	0	3	1	0	0	2	3	3	1	1	2	1	0	0	0	1	0	0	0	0	0	0	0	0	1	0
5	0.2.34.4.10.8	P3OB-42	1	23	0	2	0	0	0	0	1	1	1	0	0	3	1	0	0	6	0	0	1	0	0	6	0	0	1	0	0	0	0	1	0	0	1	0	0	0
6	0.2.34.4.10.8.1	P3OB-42_ge	0	23	0	2	0	0	0	0	1	1	1	0	0	3	1	0	0	6	0	0	1	0	0	6	0	0	1	0	0	0	0	1	0	0	1	0	0	0
5	0.2.34.4.10.9	Sandaracinaceae	4	77	6	14	4	0	0	0	4	1	7	0	1	5	7	0	1	0	0	0	0	8	0	14	0	0	2	2	7	0	0	1	0	0	0	0	0	1
6	0.2.34.4.10.9.1	Sandaracinaceae_ge	0	5	0	0	0	0	0	0	0	0	1	0	0	0	1	0	0	0	0	0	0	0	0	3	0	0	0	0	0	0	0	0	0	0	0	0	0	0
6	0.2.34.4.10.9.2	Sandaracinaceae_unclassified	0	40	3	9	3	0	0	0	1	0	2	0	0	3	2	0	0	0	0	0	0	6	0	11	0	0	0	0	1	0	0	0	0	0	0	0	0	1
6	0.2.34.4.10.9.3	Sandaracinus	0	13	0	2	0	0	0	0	0	0	1	0	0	2	3	0	1	0	0	0	0	0	0	0	0	0	2	2	2	0	0	0	0	0	0	0	0	0
6	0.2.34.4.10.9.4	uncultured	0	19	3	3	1	0	0	0	3	1	3	0	1	0	1	0	0	0	0	0	0	2	0	0	0	0	0	0	4	0	0	1	0	0	0	0	0	0
5	0.2.34.4.10.10	UASB-TL25	1	3	0	0	1	0	0	0	0	0	0	0	0	0	2	0	0	0	0	0	0	0	0	0	0	0	0	0	0	0	0	0	0	0	0	0	0	0
6	0.2.34.4.10.10.1	UASB-TL25_ge	0	3	0	0	1	0	0	0	0	0	0	0	0	0	2	0	0	0	0	0	0	0	0	0	0	0	0	0	0	0	0	0	0	0	0	0	0	0
5	0.2.34.4.10.11	VHS-B4-70	1	2	0	0	0	0	0	0	0	0	0	0	0	0	0	0	0	1	0	0	0	0	0	0	0	0	1	0	0	0	0	0	0	0	0	0	0	0
6	0.2.34.4.10.11.1	VHS-B4-70_ge	0	2	0	0	0	0	0	0	0	0	0	0	0	0	0	0	0	1	0	0	0	0	0	0	0	0	1	0	0	0	0	0	0	0	0	0	0	0
5	0.2.34.4.10.12	bacteriap25	1	1	0	0	0	0	0	0	0	0	0	0	0	0	0	0	0	0	0	0	0	0	0	0	0	0	0	0	0	0	0	1	0	0	0	0	0	0
6	0.2.34.4.10.12.1	bacteriap25_ge	0	1	0	0	0	0	0	0	0	0	0	0	0	0	0	0	0	0	0	0	0	0	0	0	0	0	0	0	0	0	0	1	0	0	0	0	0	0
4	0.2.34.4.11	NB1-j	1	58	2	5	2	0	0	2	5	6	8	2	0	1	0	0	1	1	0	0	0	0	1	10	0	1	10	0	4	2	0	9	0	0	0	0	0	0
5	0.2.34.4.11.1	NB1-j_fa	1	58	2	5	2	0	0	2	5	6	8	2	0	1	0	0	1	1	0	0	0	0	1	10	0	1	10	0	4	2	0	9	0	0	0	0	0	0
6	0.2.34.4.11.1.1	NB1-j_ge	0	58	2	5	2	0	0	2	5	6	8	2	0	1	0	0	1	1	0	0	0	0	1	10	0	1	10	0	4	2	0	9	0	0	0	0	0	0
4	0.2.34.4.12	Oligoflexales	2	75	12	9	2	0	0	10	8	2	8	1	0	5	13	0	0	0	0	1	3	2	1	9	0	2	1	3	0	1	12	2	0	0	0	0	0	1
5	0.2.34.4.12.1	0319-6G20	1	2	0	0	0	0	0	0	0	0	0	0	0	0	0	0	0	0	0	0	0	0	0	0	0	0	0	1	0	0	0	1	0	0	0	0	0	0
6	0.2.34.4.12.1.1	0319-6G20_ge	0	2	0	0	0	0	0	0	0	0	0	0	0	0	0	0	0	0	0	0	0	0	0	0	0	0	0	1	0	0	0	1	0	0	0	0	0	0
5	0.2.34.4.12.2	Oligoflexaceae	3	73	12	9	2	0	0	10	8	2	8	1	0	5	13	0	0	0	0	1	3	2	1	9	0	2	1	2	0	1	12	1	0	0	0	0	0	1
6	0.2.34.4.12.2.1	Oligoflexaceae_ge	0	39	6	3	2	0	0	4	2	2	7	1	0	1	10	0	0	0	0	1	2	2	1	5	0	2	0	2	0	1	7	0	0	0	0	0	0	1
6	0.2.34.4.12.2.2	Oligoflexaceae_unclassified	0	27	6	6	0	0	0	6	3	0	1	0	0	4	3	0	0	0	0	0	1	0	0	3	0	0	0	0	0	0	2	0	0	0	0	0	0	0
6	0.2.34.4.12.2.3	Pseudobacteriovorax	0	7	0	0	0	0	0	0	3	0	0	0	0	0	0	0	0	0	0	0	0	0	0	1	0	0	1	0	0	0	3	1	0	0	0	0	0	0
4	0.2.34.4.13	SAR324_clade(Marine_group_B)	1	39	2	0	1	1	0	7	5	1	9	1	1	1	1	0	1	1	1	0	0	1	0	3	0	1	1	0	0	1	0	4	0	0	0	0	0	1
5	0.2.34.4.13.1	SAR324_clade(Marine_group_B)_fa	1	39	2	0	1	1	0	7	5	1	9	1	1	1	1	0	1	1	1	0	0	1	0	3	0	1	1	0	0	1	0	4	0	0	0	0	0	1
6	0.2.34.4.13.1.1	SAR324_clade(Marine_group_B)_ge	0	39	2	0	1	1	0	7	5	1	9	1	1	1	1	0	1	1	1	0	0	1	0	3	0	1	1	0	0	1	0	4	0	0	0	0	0	1
4	0.2.34.4.14	SBYG-4553	1	2	0	0	0	0	0	0	0	0	0	0	0	0	0	0	0	0	0	0	2	0	0	0	0	0	0	0	0	0	0	0	0	0	0	0	0	0
5	0.2.34.4.14.1	SBYG-4553_fa	1	2	0	0	0	0	0	0	0	0	0	0	0	0	0	0	0	0	0	0	2	0	0	0	0	0	0	0	0	0	0	0	0	0	0	0	0	0
6	0.2.34.4.14.1.1	SBYG-4553_ge	0	2	0	0	0	0	0	0	0	0	0	0	0	0	0	0	0	0	0	0	2	0	0	0	0	0	0	0	0	0	0	0	0	0	0	0	0	0
4	0.2.34.4.15	Sva0485	1	11	0	0	0	0	0	0	6	0	0	0	0	0	0	0	0	0	0	0	0	0	0	3	0	1	0	0	0	0	0	3	0	0	0	0	0	0
5	0.2.34.4.15.1	Sva0485_fa	1	11	0	0	0	0	0	0	6	0	0	0	0	0	0	0	0	0	0	0	0	0	0	3	0	1	0	0	0	0	0	3	0	0	0	0	0	0
6	0.2.34.4.15.1.1	Sva0485_ge	0	11	0	0	0	0	0	0	6	0	0	0	0	0	0	0	0	0	0	0	0	0	0	3	0	1	0	0	0	0	0	3	0	0	0	0	0	0
4	0.2.34.4.16	Syntrophobacterales	1	4	0	0	0	0	0	0	3	0	0	0	0	0	0	0	0	0	0	0	0	0	0	0	0	0	0	0	0	0	0	1	0	0	0	0	0	0
5	0.2.34.4.16.1	Syntrophobacteraceae	2	4	0	0	0	0	0	0	3	0	0	0	0	0	0	0	0	0	0	0	0	0	0	0	0	0	0	0	0	0	0	1	0	0	0	0	0	0
6	0.2.34.4.16.1.1	Syntrophobacteraceae_unclassified	0	3	0	0	0	0	0	0	3	0	0	0	0	0	0	0	0	0	0	0	0	0	0	0	0	0	0	0	0	0	0	0	0	0	0	0	0	0
6	0.2.34.4.16.1.2	uncultured	0	1	0	0	0	0	0	0	0	0	0	0	0	0	0	0	0	0	0	0	0	0	0	0	0	0	0	0	0	0	0	1	0	0	0	0	0	0
3	0.2.34.5	Epsilonproteobacteria	2	170	0	0	32	16	20	28	12	12	5	1	0	0	1	0	0	0	0	0	3	5	1	5	7	19	18	0	11	0	1	8	32	5	10	0	2	1
4	0.2.34.5.1	Campylobacterales	3	156	0	0	30	13	19	26	11	11	4	1	0	0	1	0	0	0	0	0	3	5	1	4	7	19	18	0	11	0	1	8	30	3	10	0	2	1
5	0.2.34.5.1.1	Campylobacteraceae	3	140	0	0	29	12	18	25	11	11	3	1	0	0	1	0	0	0	0	0	3	5	1	3	7	15	15	0	10	0	1	6	29	3	10	0	2	1
6	0.2.34.5.1.1.1	Arcobacter	0	135	0	0	29	11	16	25	11	11	3	1	0	0	1	0	0	0	0	0	3	5	1	2	7	15	14	0	9	0	1	6	29	3	10	0	2	1
6	0.2.34.5.1.1.2	Campylobacteraceae_unclassified	0	3	0	0	0	0	2	0	0	0	0	0	0	0	0	0	0	0	0	0	0	0	0	0	0	0	0	0	1	0	0	0	0	0	0	0	0	0
6	0.2.34.5.1.1.3	Sulfurospirillum	0	2	0	0	0	1	0	0	0	0	0	0	0	0	0	0	0	0	0	0	0	0	0	1	0	0	1	0	0	0	0	0	0	0	0	0	0	0
5	0.2.34.5.1.2	Campylobacterales_unclassified	1	10	0	0	1	0	1	1	0	0	0	0	0	0	0	0	0	0	0	0	0	0	0	1	0	4	0	0	0	0	0	1	1	0	0	0	0	0
6	0.2.34.5.1.2.1	Campylobacterales_unclassified	0	10	0	0	1	0	1	1	0	0	0	0	0	0	0	0	0	0	0	0	0	0	0	1	0	4	0	0	0	0	0	1	1	0	0	0	0	0
5	0.2.34.5.1.3	Helicobacteraceae	3	6	0	0	0	1	0	0	0	0	1	0	0	0	0	0	0	0	0	0	0	0	0	0	0	0	3	0	1	0	0	1	0	0	0	0	0	0
6	0.2.34.5.1.3.1	Helicobacteraceae_unclassified	0	1	0	0	0	0	0	0	0	0	0	0	0	0	0	0	0	0	0	0	0	0	0	0	0	0	1	0	0	0	0	0	0	0	0	0	0	0
6	0.2.34.5.1.3.2	Rs-M59_termite_group	0	1	0	0	0	1	0	0	0	0	0	0	0	0	0	0	0	0	0	0	0	0	0	0	0	0	0	0	1	0	0	0	0	0	0	0	0	0
6	0.2.34.5.1.3.3	Sulfurimonas	0	4	0	0	0	0	0	0	0	0	1	0	0	0	0	0	0	0	0	0	0	0	0	0	0	0	2	0	0	0	0	1	0	0	0	0	0	0
4	0.2.34.5.2	Epsilonproteobacteria_unclassified	1	14	0	0	2	3	1	2	1	1	1	0	0	0	0	0	0	0	0	0	0	0	0	1	0	0	0	0	0	0	0	0	2	2	0	0	0	0
5	0.2.34.5.2.1	Epsilonproteobacteria_unclassified	1	14	0	0	2	3	1	2	1	1	1	0	0	0	0	0	0	0	0	0	0	0	0	1	0	0	0	0	0	0	0	0	2	2	0	0	0	0
6	0.2.34.5.2.1.1	Epsilonproteobacteria_unclassified	0	14	0	0	2	3	1	2	1	1	1	0	0	0	0	0	0	0	0	0	0	0	0	1	0	0	0	0	0	0	0	0	2	2	0	0	0	0
3	0.2.34.6	Gammaproteobacteria	32	10512	273	314	308	181	300	327	295	318	311	249	854	187	189	229	96	314	499	718	276	303	207	450	93	214	184	232	196	551	471	243	383	206	839	246	379	635
4	0.2.34.6.1	Aeromonadales	1	4	0	0	0	0	0	0	0	0	0	0	0	1	0	0	2	0	0	0	0	1	0	0	1	0	0	0	0	1	3	2	2	0	2	1	0	1
5	0.2.34.6.1.1	Aeromonadaceae	2	4	0	0	0	0	0	0	0	0	0	0	0	1	0	0	2	0	0	0	0	1	0	0	1	0	0	0	0	1	3	2	2	0	2	1	0	1
6	0.2.34.6.1.1.1	Aeromonadaceae_unclassified	0	1	0	0	0	0	0	0	0	0	0	0	0	0	0	0	1	0	0	0	0	0	0	0	0	0	0	0	0	0	0	0	0	0	0	0	0	0
6	0.2.34.6.1.1.2	Aeromonas	0	3	0	0	0	0	0	0	0	0	0	0	0	1	0	0	1	0	0	0	0	1	0	0	1	0	0	0	0	1	3	2	2	0	2	1	0	1
4	0.2.34.6.2	Alteromonadales	9	329	26	16	31	11	19	8	2	15	19	7	14	7	7	0	4	1	53	16	7	11	8	16	7	12	15	9	2	25	5	14	19	3	5	0	4	7
5	0.2.34.6.2.1	Alteromonadaceae	10	206	20	8	15	1	3	6	0	6	15	1	12	7	6	0	2	1	50	16	1	3	7	9	1	4	2	9	1	22	5	5	2	3	2	0	4	1
6	0.2.34.6.2.1.1	Aestuariibacter	0	7	0	1	1	0	0	0	0	0	5	0	0	0	0	0	0	0	0	0	0	0	0	0	1	0	0	0	0	0	0	0	0	0	0	0	0	0
6	0.2.34.6.2.1.2	Agaribacter	0	94	6	2	3	0	0	5	0	1	3	1	8	0	4	0	1	1	36	10	1	0	1	4	0	0	2	5	1	11	1	3	0	3	1	0	3	0
6	0.2.34.6.2.1.3	Aliiglaciecola	0	1	0	0	0	0	0	0	0	0	1	0	0	0	0	0	0	0	0	0	0	0	0	0	0	0	0	0	0	0	0	0	0	0	0	0	0	0
6	0.2.34.6.2.1.4	Alishewanella	0	2	0	0	0	0	2	0	0	0	0	0	0	0	1	0	1	0	0	0	0	0	0	0	0	0	0	0	0	0	0	0	0	0	0	0	0	0
6	0.2.34.6.2.1.5	Alteromonadaceae_ge	0	8	4	0	3	0	0	0	0	1	0	0	0	0	0	0	0	0	0	0	0	0	0	0	0	0	0	0	0	0	0	0	0	0	0	0	0	0
6	0.2.34.6.2.1.6	Alteromonadaceae_unclassified	0	83	9	4	5	0	0	1	0	2	5	0	4	5	1	0	0	0	14	6	0	3	5	4	0	3	0	2	0	9	3	1	1	0	0	0	0	0
6	0.2.34.6.2.1.7	Alteromonas	0	1	1	1	1	1	0	0	0	1	0	0	0	1	0	0	0	0	0	0	0	0	1	0	0	1	0	0	0	1	1	0	0	0	0	0	1	0
6	0.2.34.6.2.1.8	Marinobacter	0	4	0	0	2	0	1	0	0	0	0	0	0	0	0	0	0	0	0	0	0	0	0	0	0	0	0	2	0	0	0	0	0	0	0	0	0	0
6	0.2.34.6.2.1.9	Salinimonas	0	1	0	0	0	0	0	0	0	0	0	0	0	0	0	0	0	0	0	0	0	0	0	0	0	0	0	0	0	0	0	1	0	0	0	0	0	0
6	0.2.34.6.2.1.10	uncultured	0	5	0	0	0	0	0	0	0	1	1	0	0	1	0	0	0	0	0	0	0	0	0	1	0	0	0	0	0	1	0	0	1	0	1	0	0	1
5	0.2.34.6.2.2	Alteromonadales_unclassified	1	29	1	0	4	0	3	0	0	0	0	4	0	0	1	0	0	0	2	0	0	2	0	2	1	1	0	0	0	0	0	3	6	0	0	0	0	0
6	0.2.34.6.2.2.1	Alteromonadales_unclassified	0	29	1	0	4	0	3	0	0	0	0	4	0	0	1	0	0	0	2	0	0	2	0	2	1	1	0	0	0	0	0	3	6	0	0	0	0	0
5	0.2.34.6.2.3	Colwelliaceae	5	22	2	3	1	0	0	1	1	1	0	0	0	0	0	0	2	0	0	0	0	0	1	2	1	0	5	0	0	0	0	1	2	0	0	0	0	6
6	0.2.34.6.2.3.1	Colwellia	0	1	0	0	0	0	0	0	0	0	0	0	0	0	0	0	0	0	0	0	0	0	0	0	0	0	1	0	0	0	0	0	0	0	0	0	0	0
6	0.2.34.6.2.3.2	Colwelliaceae_ge	0	1	0	0	0	0	0	0	0	0	0	0	0	0	0	0	0	0	0	0	0	0	0	0	0	0	1	0	0	0	0	0	0	0	0	0	0	0
6	0.2.34.6.2.3.3	Colwelliaceae_unclassified	0	14	1	2	1	0	0	1	1	1	0	0	0	0	0	0	2	0	0	0	0	0	0	2	1	0	2	0	0	0	0	1	1	0	0	0	0	5
6	0.2.34.6.2.3.4	Thalassotalea	0	3	0	1	0	0	0	0	0	0	0	0	0	0	0	0	0	0	0	0	0	0	0	0	0	0	1	0	0	0	0	0	1	0	0	0	0	0
6	0.2.34.6.2.3.5	uncultured	0	3	1	0	0	0	0	0	0	0	0	0	0	0	0	0	0	0	0	0	0	0	1	0	0	0	0	0	0	0	0	0	0	0	0	0	0	1
5	0.2.34.6.2.4	Ferrimonadaceae	2	16	0	0	1	2	7	0	0	4	0	0	1	0	0	0	0	0	0	0	0	0	0	0	4	2	3	0	1	1	0	0	1	0	1	0	0	0
6	0.2.34.6.2.4.1	Ferrimonadaceae_unclassified	0	2	0	0	0	0	0	0	0	1	0	0	0	0	0	0	0	0	0	0	0	0	0	0	1	0	0	0	0	0	0	0	0	0	0	0	0	0
6	0.2.34.6.2.4.2	Ferrimonas	0	14	0	0	1	2	7	0	0	3	0	0	1	0	0	0	0	0	0	0	0	0	0	0	3	2	3	0	1	1	0	0	1	0	1	0	0	0
5	0.2.34.6.2.5	Idiomarinaceae	1	3	0	0	0	0	0	0	0	1	1	0	0	0	0	0	0	0	0	0	3	0	0	0	0	0	1	0	0	0	0	0	0	0	0	0	0	0
6	0.2.34.6.2.5.1	Idiomarina	0	3	0	0	0	0	0	0	0	1	1	0	0	0	0	0	0	0	0	0	3	0	0	0	0	0	1	0	0	0	0	0	0	0	0	0	0	0
5	0.2.34.6.2.6	Moritellaceae	2	5	0	0	0	2	0	0	0	0	0	1	0	0	0	0	0	0	0	0	0	0	0	0	0	0	0	0	0	0	0	3	0	0	0	0	0	0
6	0.2.34.6.2.6.1	Moritella	0	2	0	0	0	2	0	0	0	0	0	1	0	0	0	0	0	0	0	0	0	0	0	0	0	0	0	0	0	0	0	0	0	0	0	0	0	0
6	0.2.34.6.2.6.2	Paramoritella	0	3	0	0	0	0	0	0	0	0	0	0	0	0	0	0	0	0	0	0	0	0	0	0	0	0	0	0	0	0	0	3	0	0	0	0	0	0
5	0.2.34.6.2.7	Pseudoalteromonadaceae	4	42	2	5	8	5	5	0	0	2	3	0	0	0	0	0	0	0	1	0	3	6	0	2	0	5	3	0	0	2	0	1	6	0	1	0	0	0
6	0.2.34.6.2.7.1	Algicola	0	9	1	0	0	2	5	0	0	0	1	0	0	0	0	0	0	0	0	0	0	0	0	0	0	0	2	0	0	0	0	0	1	0	1	0	0	0
6	0.2.34.6.2.7.2	Pseudoalteromonadaceae_unclassified	0	21	1	4	2	1	0	0	0	2	1	0	0	0	0	0	0	0	0	0	1	4	0	2	0	4	1	0	0	1	0	0	4	0	0	0	0	0
6	0.2.34.6.2.7.3	Pseudoalteromonas	0	10	0	0	6	2	0	0	0	0	1	0	0	0	0	0	0	0	0	0	2	2	0	0	0	1	0	0	0	1	0	1	1	0	0	0	0	0
6	0.2.34.6.2.7.4	uncultured	0	2	0	1	0	0	0	0	0	0	0	0	0	0	0	0	0	0	1	0	0	0	0	0	0	0	0	0	0	0	0	0	0	0	0	0	0	0
5	0.2.34.6.2.8	Psychromonadaceae	1	2	0	0	0	0	0	0	0	0	0	0	0	0	0	0	0	0	0	0	0	0	0	1	0	0	1	0	0	0	0	1	0	0	0	0	0	0
6	0.2.34.6.2.8.1	Psychromonas	0	2	0	0	0	0	0	0	0	0	0	0	0	0	0	0	0	0	0	0	0	0	0	1	0	0	1	0	0	0	0	1	0	0	0	0	0	0
5	0.2.34.6.2.9	Shewanellaceae	2	4	1	0	2	1	1	1	1	1	0	1	1	0	0	0	0	0	0	0	0	0	0	0	0	0	0	0	0	0	0	0	2	0	1	0	0	0
6	0.2.34.6.2.9.1	Psychrobium	0	1	0	0	0	0	0	0	0	0	0	0	0	0	0	0	0	0	0	0	0	0	0	0	0	0	0	0	0	0	0	0	1	0	1	0	0	0
6	0.2.34.6.2.9.2	Shewanella	0	3	1	0	2	1	1	1	1	1	0	1	1	0	0	0	0	0	0	0	0	0	0	0	0	0	0	0	0	0	0	0	1	0	0	0	0	0
4	0.2.34.6.3	Arenicellales	1	11	0	3	0	0	0	1	0	2	4	0	0	1	0	0	0	0	0	0	0	0	0	0	0	0	0	1	2	0	0	0	0	0	1	0	1	0
5	0.2.34.6.3.1	Arenicellaceae	3	11	0	3	0	0	0	1	0	2	4	0	0	1	0	0	0	0	0	0	0	0	0	0	0	0	0	1	2	0	0	0	0	0	1	0	1	0
6	0.2.34.6.3.1.1	Arenicella	0	6	0	1	0	0	0	0	0	1	4	0	0	1	0	0	0	0	0	0	0	0	0	0	0	0	0	1	1	0	0	0	0	0	1	0	1	0
6	0.2.34.6.3.1.2	Arenicellaceae_unclassified	0	4	0	1	0	0	0	1	0	1	0	0	0	0	0	0	0	0	0	0	0	0	0	0	0	0	0	0	1	0	0	0	0	0	0	0	0	0
6	0.2.34.6.3.1.3	uncultured	0	1	0	1	0	0	0	0	0	0	0	0	0	0	0	0	0	0	0	0	0	0	0	0	0	0	0	0	0	0	0	0	0	0	0	0	0	0
4	0.2.34.6.4	BD3-1	1	4	0	0	0	0	0	0	2	1	0	0	0	0	0	0	0	0	0	0	0	0	0	1	0	0	0	0	0	0	0	0	0	0	0	0	0	0
5	0.2.34.6.4.1	BD3-1_fa	1	4	0	0	0	0	0	0	2	1	0	0	0	0	0	0	0	0	0	0	0	0	0	1	0	0	0	0	0	0	0	0	0	0	0	0	0	0
6	0.2.34.6.4.1.1	BD3-1_ge	0	4	0	0	0	0	0	0	2	1	0	0	0	0	0	0	0	0	0	0	0	0	0	1	0	0	0	0	0	0	0	0	0	0	0	0	0	0
4	0.2.34.6.5	BD7-8_marine_group	1	30	0	2	0	0	0	0	3	2	3	0	0	1	0	0	0	0	0	0	0	0	0	21	0	0	1	0	0	0	0	1	0	0	1	0	1	4
5	0.2.34.6.5.1	BD7-8_marine_group_fa	1	30	0	2	0	0	0	0	3	2	3	0	0	1	0	0	0	0	0	0	0	0	0	21	0	0	1	0	0	0	0	1	0	0	1	0	1	4
6	0.2.34.6.5.1.1	BD7-8_marine_group_ge	0	30	0	2	0	0	0	0	3	2	3	0	0	1	0	0	0	0	0	0	0	0	0	21	0	0	1	0	0	0	0	1	0	0	1	0	1	4
4	0.2.34.6.6	CS-B046	1	2	0	0	0	0	0	0	0	0	0	0	0	0	0	0	0	0	0	0	0	0	0	0	0	0	0	0	0	0	0	1	0	0	0	1	0	0
5	0.2.34.6.6.1	CS-B046_fa	1	2	0	0	0	0	0	0	0	0	0	0	0	0	0	0	0	0	0	0	0	0	0	0	0	0	0	0	0	0	0	1	0	0	0	1	0	0
6	0.2.34.6.6.1.1	CS-B046_ge	0	2	0	0	0	0	0	0	0	0	0	0	0	0	0	0	0	0	0	0	0	0	0	0	0	0	0	0	0	0	0	1	0	0	0	1	0	0
4	0.2.34.6.7	Cardiobacteriales	1	166	17	5	0	0	0	11	14	0	0	6	10	0	7	0	2	1	70	1	0	7	1	0	0	0	0	0	15	4	1	0	0	0	1	10	2	2
5	0.2.34.6.7.1	Cardiobacteriaceae	2	166	17	5	0	0	0	11	14	0	0	6	10	0	7	0	2	1	70	1	0	7	1	0	0	0	0	0	15	4	1	0	0	0	1	10	2	2
6	0.2.34.6.7.1.1	Cardiobacteriaceae_unclassified	0	27	3	1	0	0	0	1	4	0	0	2	1	0	0	0	0	0	12	0	0	0	0	0	0	0	0	0	1	0	1	0	0	0	0	1	0	0
6	0.2.34.6.7.1.2	uncultured	0	139	14	4	0	0	0	10	10	0	0	4	9	0	7	0	2	1	58	1	0	7	1	0	0	0	0	0	14	4	0	0	0	0	1	9	2	2
4	0.2.34.6.8	Cellvibrionales	6	498	1	28	84	0	0	60	23	11	45	1	6	30	13	3	14	4	42	21	7	21	10	83	0	16	10	7	9	1	5	30	2	0	3	0	2	26
5	0.2.34.6.8.1	BD2-7	1	19	0	0	0	0	0	12	0	0	0	0	0	2	0	0	0	1	0	0	0	0	0	1	0	0	2	0	0	0	0	1	0	0	0	0	2	0
6	0.2.34.6.8.1.1	BD2-7_ge	0	19	0	0	0	0	0	12	0	0	0	0	0	2	0	0	0	1	0	0	0	0	0	1	0	0	2	0	0	0	0	1	0	0	0	0	2	0
5	0.2.34.6.8.2	Cellvibrionaceae	7	134	1	17	68	0	0	1	5	3	4	0	0	2	1	1	4	0	0	2	1	5	3	6	0	7	1	0	0	1	1	6	1	0	0	0	0	0
6	0.2.34.6.8.2.1	Aestuariicella	0	1	0	0	0	0	0	0	0	0	0	0	0	0	0	0	0	0	0	0	0	0	0	0	0	0	0	0	0	0	1	0	0	0	0	0	0	0
6	0.2.34.6.8.2.2	Cellvibrionaceae_ge	0	1	0	0	0	0	0	0	0	0	0	0	0	0	1	0	0	0	0	0	0	0	0	0	0	0	0	0	0	0	0	0	0	0	0	0	0	0
6	0.2.34.6.8.2.3	Cellvibrionaceae_unclassified	0	79	1	14	29	0	0	1	5	3	1	0	0	2	0	1	1	0	0	2	1	5	2	4	0	7	0	0	0	0	0	5	1	0	0	0	0	0
6	0.2.34.6.8.2.4	Eionea	0	39	0	0	39	0	0	0	0	0	0	0	0	0	0	0	0	0	0	0	0	0	0	0	0	0	0	0	0	0	0	0	0	0	0	0	0	0
6	0.2.34.6.8.2.5	Pseudoteredinibacter	0	1	0	0	0	0	0	0	0	0	0	0	0	0	0	0	0	0	0	0	0	0	0	0	0	0	1	0	0	1	0	0	0	0	0	0	0	0
6	0.2.34.6.8.2.6	Simiduia	0	8	0	2	0	0	0	0	0	0	1	0	0	0	0	0	3	0	0	0	0	0	0	1	0	0	0	0	0	0	0	1	0	0	0	0	0	0
6	0.2.34.6.8.2.7	uncultured	0	5	0	1	0	0	0	0	0	0	2	0	0	0	0	0	0	0	0	0	0	0	1	1	0	0	0	0	0	0	0	0	0	0	0	0	0	0
5	0.2.34.6.8.3	Cellvibrionales_unclassified	1	75	0	2	4	0	0	9	2	1	5	0	0	8	0	1	1	0	6	0	0	1	3	20	0	2	0	0	2	0	0	3	1	0	0	0	0	6
6	0.2.34.6.8.3.1	Cellvibrionales_unclassified	0	75	0	2	4	0	0	9	2	1	5	0	0	8	0	1	1	0	6	0	0	1	3	20	0	2	0	0	2	0	0	3	1	0	0	0	0	6
5	0.2.34.6.8.4	Halieaceae	8	227	0	6	3	0	0	37	15	7	33	1	5	18	12	1	9	0	31	19	6	14	1	49	0	5	6	7	6	0	4	17	0	0	2	0	0	20
6	0.2.34.6.8.4.1	Haliea	0	9	0	0	0	0	0	0	3	2	4	0	0	2	1	1	0	0	1	0	0	0	1	2	0	0	1	1	0	0	0	4	0	0	0	0	0	1
6	0.2.34.6.8.4.2	Halieaceae_ge	0	2	0	0	0	0	0	1	0	0	0	0	0	0	0	0	0	0	0	0	0	0	0	0	0	0	0	0	0	0	0	0	0	0	0	0	0	1
6	0.2.34.6.8.4.3	Halieaceae_unclassified	0	180	0	4	2	0	0	33	9	2	24	1	3	11	10	0	6	0	30	15	4	11	0	34	0	2	3	6	6	0	3	8	0	0	2	0	0	15
6	0.2.34.6.8.4.4	Halioglobus	0	2	0	0	0	0	0	0	0	0	0	0	0	0	0	0	0	0	0	0	0	0	0	1	0	0	0	0	0	0	0	0	0	0	0	0	0	2
6	0.2.34.6.8.4.5	Marimicrobium	0	1	0	0	0	0	0	0	0	0	0	0	0	0	0	0	0	0	0	0	0	0	0	1	0	0	0	0	0	0	0	0	0	0	0	0	0	0
6	0.2.34.6.8.4.6	OM60(NOR5)_clade	0	9	0	0	0	0	0	2	3	2	3	0	1	2	0	0	3	0	0	0	0	2	0	5	0	2	1	0	0	0	1	1	0	0	0	0	0	1
6	0.2.34.6.8.4.7	Parahaliea	0	20	0	2	1	0	0	1	0	1	0	0	0	3	0	0	0	0	0	4	2	0	0	5	0	1	0	0	0	0	0	4	0	0	0	0	0	0
6	0.2.34.6.8.4.8	Pseudohaliea	0	4	0	0	0	0	0	0	0	0	2	0	1	0	1	0	0	0	0	0	0	1	0	1	0	0	1	0	0	0	0	0	0	0	0	0	0	0
5	0.2.34.6.8.5	Porticoccaceae	2	3	0	0	0	0	0	0	0	0	0	0	0	0	0	0	0	0	0	0	0	0	0	1	0	0	0	0	1	0	0	1	0	0	0	0	0	0
6	0.2.34.6.8.5.1	C1-B045	0	2	0	0	0	0	0	0	0	0	0	0	0	0	0	0	0	0	0	0	0	0	0	1	0	0	0	0	1	0	0	0	0	0	0	0	0	0
6	0.2.34.6.8.5.2	Porticoccus	0	1	0	0	0	0	0	0	0	0	0	0	0	0	0	0	0	0	0	0	0	0	0	0	0	0	0	0	0	0	0	1	0	0	0	0	0	0
5	0.2.34.6.8.6	Spongiibacteraceae	4	40	0	3	9	0	0	1	1	0	3	0	1	0	0	0	0	3	5	0	0	1	3	6	0	2	1	0	0	0	0	2	0	0	1	0	0	0
6	0.2.34.6.8.6.1	BD1-7_clade	0	11	0	1	0	0	0	1	0	0	2	0	1	0	0	0	0	0	0	0	0	0	0	3	0	2	1	0	0	0	0	1	0	0	1	0	0	0
6	0.2.34.6.8.6.2	Spongiibacteraceae_ge	0	1	0	0	1	0	0	0	0	0	0	0	0	0	0	0	0	0	0	0	0	0	0	0	0	0	0	0	0	0	0	0	0	0	0	0	0	0
6	0.2.34.6.8.6.3	Spongiibacteraceae_unclassified	0	26	0	2	7	0	0	0	1	0	1	0	0	0	0	0	0	3	5	0	0	1	3	3	0	0	0	0	0	0	0	0	0	0	0	0	0	0
6	0.2.34.6.8.6.4	uncultured	0	2	0	0	1	0	0	0	0	0	0	0	0	0	0	0	0	0	0	0	0	0	0	0	0	0	0	0	0	0	0	1	0	0	0	0	0	0
4	0.2.34.6.9	Chromatiales	4	21	0	6	0	0	0	0	1	1	1	0	0	0	1	0	0	0	0	0	0	2	1	2	0	0	3	1	0	3	3	4	0	0	1	0	0	0
5	0.2.34.6.9.1	Chromatiaceae	3	7	0	0	0	0	0	0	0	0	0	0	0	0	1	0	0	0	0	0	0	1	0	0	0	0	0	1	0	1	3	4	0	0	1	0	0	0
6	0.2.34.6.9.1.1	Chromatiaceae_unclassified	0	2	0	0	0	0	0	0	0	0	0	0	0	0	1	0	0	0	0	0	0	0	0	0	0	0	0	0	0	0	0	1	0	0	0	0	0	0
6	0.2.34.6.9.1.2	Rheinheimera	0	4	0	0	0	0	0	0	0	0	0	0	0	0	0	0	0	0	0	0	0	0	0	0	0	0	0	1	0	1	3	2	0	0	1	0	0	0
6	0.2.34.6.9.1.3	Thiohalobacter	0	1	0	0	0	0	0	0	0	0	0	0	0	0	0	0	0	0	0	0	0	1	0	0	0	0	0	0	0	0	0	1	0	0	0	0	0	0
5	0.2.34.6.9.2	Chromatiales_unclassified	1	1	0	0	0	0	0	0	0	0	0	0	0	0	0	0	0	0	0	0	0	0	0	1	0	0	0	0	0	0	0	0	0	0	0	0	0	0
6	0.2.34.6.9.2.1	Chromatiales_unclassified	0	1	0	0	0	0	0	0	0	0	0	0	0	0	0	0	0	0	0	0	0	0	0	1	0	0	0	0	0	0	0	0	0	0	0	0	0	0
5	0.2.34.6.9.3	Ectothiorhodospiraceae	2	2	0	0	0	0	0	0	0	0	0	0	0	0	0	0	0	0	0	0	0	0	0	1	0	0	1	0	0	0	0	0	0	0	0	0	0	0
6	0.2.34.6.9.3.1	Ectothiorhodospiraceae_unclassified	0	1	0	0	0	0	0	0	0	0	0	0	0	0	0	0	0	0	0	0	0	0	0	1	0	0	0	0	0	0	0	0	0	0	0	0	0	0
6	0.2.34.6.9.3.2	Thiogranum	0	1	0	0	0	0	0	0	0	0	0	0	0	0	0	0	0	0	0	0	0	0	0	0	0	0	1	0	0	0	0	0	0	0	0	0	0	0
5	0.2.34.6.9.4	Granulosicoccaceae	1	11	0	6	0	0	0	0	1	1	1	0	0	0	0	0	0	0	0	0	0	1	1	0	0	0	2	0	0	2	0	0	0	0	0	0	0	0
6	0.2.34.6.9.4.1	Granulosicoccus	0	11	0	6	0	0	0	0	1	1	1	0	0	0	0	0	0	0	0	0	0	1	1	0	0	0	2	0	0	2	0	0	0	0	0	0	0	0
4	0.2.34.6.10	E01-9C-26_marine_group	1	12	3	0	0	0	0	2	1	0	2	0	0	4	0	0	0	0	0	4	0	0	0	0	0	0	0	2	0	2	0	0	0	0	0	0	0	0
5	0.2.34.6.10.1	E01-9C-26_marine_group_fa	1	12	3	0	0	0	0	2	1	0	2	0	0	4	0	0	0	0	0	4	0	0	0	0	0	0	0	2	0	2	0	0	0	0	0	0	0	0
6	0.2.34.6.10.1.1	E01-9C-26_marine_group_ge	0	12	3	0	0	0	0	2	1	0	2	0	0	4	0	0	0	0	0	4	0	0	0	0	0	0	0	2	0	2	0	0	0	0	0	0	0	0
4	0.2.34.6.11	EC3	1	4	0	0	0	0	0	0	1	0	0	0	0	0	2	0	0	1	0	0	0	0	0	0	0	0	0	0	0	0	0	0	0	0	0	0	0	0
5	0.2.34.6.11.1	EC3_fa	1	4	0	0	0	0	0	0	1	0	0	0	0	0	2	0	0	1	0	0	0	0	0	0	0	0	0	0	0	0	0	0	0	0	0	0	0	0
6	0.2.34.6.11.1.1	EC3_ge	0	4	0	0	0	0	0	0	1	0	0	0	0	0	2	0	0	1	0	0	0	0	0	0	0	0	0	0	0	0	0	0	0	0	0	0	0	0
4	0.2.34.6.12	Enterobacteriales	1	11	0	0	0	0	0	0	0	0	0	0	0	2	0	0	0	0	0	0	2	0	0	0	0	0	0	0	0	0	5	0	0	4	1	0	0	0
5	0.2.34.6.12.1	Enterobacteriaceae	1	11	0	0	0	0	0	0	0	0	0	0	0	2	0	0	0	0	0	0	2	0	0	0	0	0	0	0	0	0	5	0	0	4	1	0	0	0
6	0.2.34.6.12.1.1	Enterobacteriaceae_unclassified	0	11	0	0	0	0	0	0	0	0	0	0	0	2	0	0	0	0	0	0	2	0	0	0	0	0	0	0	0	0	5	0	0	4	1	0	0	0
4	0.2.34.6.13	Gammaproteobacteria_Incertae_Sedis	1	52	1	11	4	0	0	5	7	2	12	1	0	2	0	0	0	0	0	0	2	2	0	8	0	2	3	0	1	2	0	6	0	0	1	4	1	2
5	0.2.34.6.13.1	Unknown_Family	4	52	1	11	4	0	0	5	7	2	12	1	0	2	0	0	0	0	0	0	2	2	0	8	0	2	3	0	1	2	0	6	0	0	1	4	1	2
6	0.2.34.6.13.1.1	Marinicella	0	12	0	6	0	0	0	0	2	0	2	0	0	0	0	0	0	0	0	0	0	0	0	0	0	0	3	0	0	0	0	0	0	0	0	0	0	0
6	0.2.34.6.13.1.2	Thiohalophilus	0	2	0	0	0	0	0	0	2	0	0	0	0	1	0	0	0	0	0	0	0	0	0	0	0	0	0	0	0	0	0	0	0	0	0	0	0	0
6	0.2.34.6.13.1.3	Unknown_Family_unclassified	0	1	0	1	0	0	0	0	0	0	0	0	0	0	0	0	0	0	0	0	0	0	0	0	0	0	0	0	0	0	0	0	0	0	0	0	0	0
6	0.2.34.6.13.1.4	uncultured	0	37	1	4	4	0	0	5	3	2	10	1	0	1	0	0	0	0	0	0	2	2	0	8	0	2	0	0	1	2	0	6	0	0	1	4	1	2
4	0.2.34.6.14	Gammaproteobacteria_or	1	2	0	0	2	0	0	0	0	0	0	0	0	0	0	0	0	0	0	0	0	0	0	0	0	0	0	0	0	0	0	0	0	0	0	0	0	0
5	0.2.34.6.14.1	Gammaproteobacteria_fa	1	2	0	0	2	0	0	0	0	0	0	0	0	0	0	0	0	0	0	0	0	0	0	0	0	0	0	0	0	0	0	0	0	0	0	0	0	0
6	0.2.34.6.14.1.1	Gammaproteobacteria_ge	0	2	0	0	2	0	0	0	0	0	0	0	0	0	0	0	0	0	0	0	0	0	0	0	0	0	0	0	0	0	0	0	0	0	0	0	0	0
4	0.2.34.6.15	Gammaproteobacteria_unclassified	1	5043	160	166	100	10	63	168	144	118	126	120	560	85	74	58	19	206	162	527	106	132	91	211	7	26	41	110	60	281	159	75	57	53	566	112	165	252
5	0.2.34.6.15.1	Gammaproteobacteria_unclassified	1	5043	160	166	100	10	63	168	144	118	126	120	560	85	74	58	19	206	162	527	106	132	91	211	7	26	41	110	60	281	159	75	57	53	566	112	165	252
6	0.2.34.6.15.1.1	Gammaproteobacteria_unclassified	0	5043	160	166	100	10	63	168	144	118	126	120	560	85	74	58	19	206	162	527	106	132	91	211	7	26	41	110	60	281	159	75	57	53	566	112	165	252
4	0.2.34.6.16	HOC36	1	13	0	0	1	0	0	1	1	1	1	0	1	2	0	0	0	0	0	8	0	0	0	2	0	0	1	0	0	0	0	1	0	0	0	0	0	1
5	0.2.34.6.16.1	HOC36_fa	1	13	0	0	1	0	0	1	1	1	1	0	1	2	0	0	0	0	0	8	0	0	0	2	0	0	1	0	0	0	0	1	0	0	0	0	0	1
6	0.2.34.6.16.1.1	HOC36_ge	0	13	0	0	1	0	0	1	1	1	1	0	1	2	0	0	0	0	0	8	0	0	0	2	0	0	1	0	0	0	0	1	0	0	0	0	0	1
4	0.2.34.6.17	HTA4	1	5	0	1	0	0	0	0	0	0	0	0	0	0	1	0	0	0	0	0	0	0	0	0	0	0	0	0	0	1	0	1	0	1	1	0	0	0
5	0.2.34.6.17.1	HTA4_fa	1	5	0	1	0	0	0	0	0	0	0	0	0	0	1	0	0	0	0	0	0	0	0	0	0	0	0	0	0	1	0	1	0	1	1	0	0	0
6	0.2.34.6.17.1.1	HTA4_ge	0	5	0	1	0	0	0	0	0	0	0	0	0	0	1	0	0	0	0	0	0	0	0	0	0	0	0	0	0	1	0	1	0	1	1	0	0	0
4	0.2.34.6.18	KI89A_clade	1	34	0	2	0	0	0	3	4	0	9	0	0	4	3	0	0	0	0	0	5	2	2	0	0	1	2	0	6	1	0	1	0	0	0	0	0	1
5	0.2.34.6.18.1	KI89A_clade_fa	1	34	0	2	0	0	0	3	4	0	9	0	0	4	3	0	0	0	0	0	5	2	2	0	0	1	2	0	6	1	0	1	0	0	0	0	0	1
6	0.2.34.6.18.1.1	KI89A_clade_ge	0	34	0	2	0	0	0	3	4	0	9	0	0	4	3	0	0	0	0	0	5	2	2	0	0	1	2	0	6	1	0	1	0	0	0	0	0	1
4	0.2.34.6.19	Legionellales	2	23	0	1	2	0	0	2	1	0	0	0	0	0	4	0	1	0	0	2	9	0	0	0	0	0	2	0	0	1	0	0	0	0	1	1	0	0
5	0.2.34.6.19.1	Coxiellaceae	4	16	0	1	0	0	0	0	1	0	0	0	0	0	2	0	0	0	0	2	8	0	0	0	0	0	2	0	0	1	0	0	0	0	1	1	0	0
6	0.2.34.6.19.1.1	Aquicella	0	1	0	0	0	0	0	0	0	0	0	0	0	0	0	0	0	0	0	0	0	0	0	0	0	0	0	0	0	0	0	0	0	0	1	0	0	0
6	0.2.34.6.19.1.2	Coxiella	0	7	0	1	0	0	0	0	1	0	0	0	0	0	1	0	0	0	0	2	0	0	0	0	0	0	2	0	0	0	0	0	0	0	0	0	0	0
6	0.2.34.6.19.1.3	Coxiellaceae_unclassified	0	3	0	0	0	0	0	0	0	0	0	0	0	0	0	0	0	0	0	0	3	0	0	0	0	0	0	0	0	0	0	0	0	0	0	0	0	0
6	0.2.34.6.19.1.4	Rickettsiella	0	5	0	0	0	0	0	0	0	0	0	0	0	0	1	0	0	0	0	0	5	0	0	0	0	0	0	0	0	1	0	0	0	0	0	1	0	0
5	0.2.34.6.19.2	Legionellaceae	3	7	0	0	2	0	0	2	0	0	0	0	0	0	2	0	1	0	0	0	1	0	0	0	0	0	0	0	0	0	0	0	0	0	0	0	0	0
6	0.2.34.6.19.2.1	Legionella	0	2	0	0	0	0	0	1	0	0	0	0	0	0	0	0	0	0	0	0	1	0	0	0	0	0	0	0	0	0	0	0	0	0	0	0	0	0
6	0.2.34.6.19.2.2	Legionellaceae_unclassified	0	2	0	0	1	0	0	1	0	0	0	0	0	0	0	0	0	0	0	0	0	0	0	0	0	0	0	0	0	0	0	0	0	0	0	0	0	0
6	0.2.34.6.19.2.3	uncultured	0	3	0	0	1	0	0	0	0	0	0	0	0	0	2	0	1	0	0	0	0	0	0	0	0	0	0	0	0	0	0	0	0	0	0	0	0	0
4	0.2.34.6.20	Oceanospirillales	9	1748	44	35	53	11	12	39	41	127	46	87	185	16	24	26	5	84	24	131	112	108	86	29	11	33	34	36	28	72	36	12	32	5	136	25	136	261
5	0.2.34.6.20.1	Alcanivoracaceae	4	19	0	0	0	0	0	0	4	0	2	1	1	0	1	0	0	0	2	0	3	1	0	3	0	2	0	0	0	0	2	2	0	0	0	0	0	0
6	0.2.34.6.20.1.1	Alcanivoracaceae_unclassified	0	4	0	0	0	0	0	0	2	0	0	0	0	0	0	0	0	0	0	0	0	1	0	0	0	0	0	0	0	0	0	1	0	0	0	0	0	0
6	0.2.34.6.20.1.2	Alcanivorax	0	5	0	0	0	0	0	0	0	0	0	0	0	0	0	0	0	0	0	0	3	0	0	0	0	0	0	0	0	0	2	0	0	0	0	0	0	0
6	0.2.34.6.20.1.3	Kangiella	0	9	0	0	0	0	0	0	2	0	2	1	1	0	1	0	0	0	1	0	0	0	0	3	0	2	0	0	0	0	0	1	0	0	0	0	0	0
6	0.2.34.6.20.1.4	Pleionea	0	1	0	0	0	0	0	0	0	0	0	0	0	0	0	0	0	0	1	0	0	0	0	0	0	0	0	0	0	0	0	0	0	0	0	0	0	0
5	0.2.34.6.20.2	Hahellaceae	3	919	8	6	15	5	6	17	22	93	19	74	95	7	5	18	2	42	6	69	74	68	68	9	6	2	10	23	9	17	24	6	15	4	42	11	107	212
6	0.2.34.6.20.2.1	Endozoicomonas	0	790	5	5	14	5	5	15	17	80	15	66	83	6	5	17	2	37	5	55	70	64	58	9	6	2	10	23	8	15	21	6	15	4	37	9	93	188
6	0.2.34.6.20.2.2	Hahella	0	1	0	0	0	0	0	0	0	0	0	0	0	0	0	0	0	0	0	0	0	1	0	0	0	0	0	0	0	0	0	0	0	0	0	0	0	0
6	0.2.34.6.20.2.3	Hahellaceae_unclassified	0	128	3	1	1	0	1	2	5	13	4	8	12	1	0	1	0	5	1	14	4	3	10	0	0	0	0	0	1	2	3	0	0	0	5	2	14	24
5	0.2.34.6.20.3	Halomonadaceae	5	16	0	0	1	0	0	0	0	1	2	0	0	0	4	0	0	0	1	0	12	0	0	0	0	0	0	0	0	0	0	0	0	0	1	1	0	0
6	0.2.34.6.20.3.1	Chromohalobacter	0	1	0	0	0	0	0	0	0	1	1	0	0	0	0	0	0	0	0	0	0	0	0	0	0	0	0	0	0	0	0	0	0	0	0	0	0	0
6	0.2.34.6.20.3.2	Cobetia	0	4	0	0	1	0	0	0	0	0	0	0	0	0	1	0	0	0	0	0	3	0	0	0	0	0	0	0	0	0	0	0	0	0	1	0	0	0
6	0.2.34.6.20.3.3	Halomonadaceae_ge	0	3	0	0	0	0	0	0	0	0	0	0	0	0	1	0	0	0	0	0	2	0	0	0	0	0	0	0	0	0	0	0	0	0	0	0	0	0
6	0.2.34.6.20.3.4	Halomonadaceae_unclassified	0	5	0	0	0	0	0	0	0	0	0	0	0	0	0	0	0	0	0	0	4	0	0	0	0	0	0	0	0	0	0	0	0	0	0	1	0	0
6	0.2.34.6.20.3.5	Halomonas	0	3	0	0	0	0	0	0	0	0	1	0	0	0	2	0	0	0	1	0	3	0	0	0	0	0	0	0	0	0	0	0	0	0	0	0	0	0
5	0.2.34.6.20.4	Litoricolaceae	1	1	0	0	0	0	0	0	0	0	0	0	0	0	0	0	0	0	0	0	0	0	0	0	0	0	0	0	0	0	0	0	0	0	1	0	0	0
6	0.2.34.6.20.4.1	Litoricola	0	1	0	0	0	0	0	0	0	0	0	0	0	0	0	0	0	0	0	0	0	0	0	0	0	0	0	0	0	0	0	0	0	0	1	0	0	0
5	0.2.34.6.20.5	OM182_clade	1	8	1	0	0	0	0	1	2	0	2	0	1	1	0	0	0	0	0	0	0	0	1	1	0	0	0	0	0	0	0	0	0	0	0	0	0	0
6	0.2.34.6.20.5.1	OM182_clade_ge	0	8	1	0	0	0	0	1	2	0	2	0	1	1	0	0	0	0	0	0	0	0	1	1	0	0	0	0	0	0	0	0	0	0	0	0	0	0
5	0.2.34.6.20.6	Oceanospirillaceae	13	131	7	11	27	6	1	3	3	3	10	3	3	4	2	0	2	1	7	1	2	5	2	10	4	27	20	1	18	2	1	1	14	1	3	1	1	1
6	0.2.34.6.20.6.1	Amphritea	0	12	0	0	6	2	0	1	0	0	0	0	0	0	0	0	0	0	0	0	1	0	0	0	0	3	1	0	3	0	0	0	4	0	0	0	0	0
6	0.2.34.6.20.6.2	Litoribacillus	0	3	0	0	0	0	0	0	0	0	0	0	0	0	0	0	0	0	0	0	0	0	0	3	0	0	0	0	0	0	0	0	0	0	0	0	0	0
6	0.2.34.6.20.6.3	Motiliproteus	0	1	0	0	0	0	0	0	0	0	0	0	0	0	0	0	0	0	0	0	0	0	0	0	0	1	0	0	0	0	0	0	0	0	0	0	0	0
6	0.2.34.6.20.6.4	Neptuniibacter	0	48	0	10	10	2	0	0	1	1	6	0	0	0	0	0	0	0	0	0	0	4	1	3	2	12	7	0	5	0	0	0	3	0	0	0	0	0
6	0.2.34.6.20.6.5	Neptunomonas	0	3	0	0	3	0	0	0	0	0	0	0	0	0	0	0	0	0	0	0	0	0	0	0	0	1	0	0	0	0	0	0	0	0	0	0	0	0
6	0.2.34.6.20.6.6	Oceanospirillaceae_unclassified	0	26	0	0	7	1	0	0	0	1	1	1	0	0	0	0	0	0	1	0	0	0	0	0	1	8	7	0	2	0	0	0	5	0	1	0	0	0
6	0.2.34.6.20.6.7	Oceanospirillum	0	6	0	0	0	0	0	0	0	0	0	0	0	0	0	0	0	0	0	0	0	0	0	0	1	1	2	0	5	0	0	0	0	0	0	0	0	0
6	0.2.34.6.20.6.8	Oleibacter	0	3	0	0	0	0	0	0	0	0	0	0	0	0	0	0	0	0	3	0	0	0	0	0	0	0	0	0	0	0	0	0	0	0	0	0	0	0
6	0.2.34.6.20.6.9	Oleispira	0	2	0	0	0	0	0	0	0	0	0	0	0	0	0	0	0	0	0	0	0	0	0	2	0	0	0	0	0	0	0	0	0	0	0	0	0	0
6	0.2.34.6.20.6.10	Pseudohongiella	0	13	4	0	0	0	0	0	1	0	1	0	1	3	1	0	1	0	0	0	0	0	0	0	0	0	2	0	1	0	0	0	0	0	0	0	0	0
6	0.2.34.6.20.6.11	Reinekea	0	10	3	1	1	0	1	1	1	1	2	0	2	1	1	0	1	1	2	1	1	1	1	2	0	1	1	1	1	2	1	1	1	1	2	1	1	1
6	0.2.34.6.20.6.12	Thalassolituus	0	1	0	0	0	1	0	0	0	0	0	0	0	0	0	0	0	0	0	0	0	0	0	0	0	0	0	0	1	0	0	0	1	0	0	0	0	0
6	0.2.34.6.20.6.13	uncultured	0	3	0	0	0	0	0	1	0	0	0	2	0	0	0	0	0	0	1	0	0	0	0	0	0	0	0	0	0	0	0	0	0	0	0	0	0	0
5	0.2.34.6.20.7	Oceanospirillales_unclassified	1	637	28	18	10	0	5	18	10	30	9	9	83	4	11	6	0	40	8	61	21	33	14	1	1	1	4	11	1	51	9	2	3	0	89	12	28	46
6	0.2.34.6.20.7.1	Oceanospirillales_unclassified	0	637	28	18	10	0	5	18	10	30	9	9	83	4	11	6	0	40	8	61	21	33	14	1	1	1	4	11	1	51	9	2	3	0	89	12	28	46
5	0.2.34.6.20.8	Oleiphilaceae	1	7	0	0	0	0	0	0	0	0	1	0	1	0	0	2	0	0	0	0	0	0	1	3	0	1	0	0	0	0	0	0	0	0	0	0	0	0
6	0.2.34.6.20.8.1	Oleiphilus	0	7	0	0	0	0	0	0	0	0	1	0	1	0	0	2	0	0	0	0	0	0	1	3	0	1	0	0	0	0	0	0	0	0	0	0	0	0
5	0.2.34.6.20.9	SS1-B-06-26	1	10	0	0	0	0	0	0	0	0	1	0	1	0	1	0	1	1	0	0	0	1	0	2	0	0	0	1	0	2	0	1	0	0	0	0	0	2
6	0.2.34.6.20.9.1	SS1-B-06-26_ge	0	10	0	0	0	0	0	0	0	0	1	0	1	0	1	0	1	1	0	0	0	1	0	2	0	0	0	1	0	2	0	1	0	0	0	0	0	2
4	0.2.34.6.21	Orbales	1	4	0	0	0	0	0	0	0	0	0	0	0	0	0	0	4	0	0	0	0	0	0	0	0	0	0	0	0	0	0	0	0	0	0	0	0	0
5	0.2.34.6.21.1	Orbaceae	1	4	0	0	0	0	0	0	0	0	0	0	0	0	0	0	4	0	0	0	0	0	0	0	0	0	0	0	0	0	0	0	0	0	0	0	0	0
6	0.2.34.6.21.1.1	Gilliamella	0	4	0	0	0	0	0	0	0	0	0	0	0	0	0	0	4	0	0	0	0	0	0	0	0	0	0	0	0	0	0	0	0	0	0	0	0	0
4	0.2.34.6.22	Pasteurellales	1	4	3	0	0	0	0	0	0	0	1	0	1	0	0	0	0	0	0	0	1	0	0	0	0	0	0	0	0	0	0	0	0	0	0	0	0	0
5	0.2.34.6.22.1	Pasteurellaceae	2	4	3	0	0	0	0	0	0	0	1	0	1	0	0	0	0	0	0	0	1	0	0	0	0	0	0	0	0	0	0	0	0	0	0	0	0	0
6	0.2.34.6.22.1.1	Haemophilus	0	2	1	0	0	0	0	0	0	0	1	0	1	0	0	0	0	0	0	0	1	0	0	0	0	0	0	0	0	0	0	0	0	0	0	0	0	0
6	0.2.34.6.22.1.2	Pasteurellaceae_unclassified	0	2	2	0	0	0	0	0	0	0	0	0	0	0	0	0	0	0	0	0	0	0	0	0	0	0	0	0	0	0	0	0	0	0	0	0	0	0
4	0.2.34.6.23	Pseudomonadales	2	1296	10	1	3	1	38	4	8	5	3	1	63	12	30	142	36	6	146	6	12	3	3	3	2	2	4	10	9	152	240	77	18	135	92	89	62	70
5	0.2.34.6.23.1	Moraxellaceae	5	1210	3	1	1	1	31	1	7	5	2	1	50	12	30	142	34	6	144	6	6	3	3	3	2	2	3	10	9	148	200	73	17	135	83	89	60	69
6	0.2.34.6.23.1.1	Acinetobacter	0	183	3	0	0	0	0	0	5	4	1	0	0	9	0	0	0	0	4	0	0	0	0	2	1	1	0	0	1	19	126	6	4	5	16	4	7	12
6	0.2.34.6.23.1.2	Enhydrobacter	0	192	0	0	0	0	28	0	1	1	0	0	1	1	4	126	31	1	1	1	1	1	2	0	0	0	0	0	0	1	0	0	1	3	2	3	0	0
6	0.2.34.6.23.1.3	Moraxellaceae_unclassified	0	47	0	0	0	0	1	0	1	0	0	0	1	1	0	2	0	0	2	0	0	0	0	0	0	0	0	0	0	5	19	5	0	4	2	0	1	3
6	0.2.34.6.23.1.4	Perlucidibaca	0	2	0	0	0	0	0	0	0	0	0	0	0	0	0	0	0	0	0	0	2	0	0	0	0	0	0	0	0	0	0	0	0	0	0	0	0	0
6	0.2.34.6.23.1.5	Psychrobacter	0	786	0	1	1	1	2	1	0	0	1	1	48	1	26	14	3	5	137	5	3	2	1	1	1	1	3	10	8	123	55	62	12	123	63	82	52	54
5	0.2.34.6.23.2	Pseudomonadaceae	4	86	7	0	2	0	7	3	1	0	1	0	13	0	0	0	2	0	2	0	6	0	0	0	0	0	1	0	0	4	40	4	1	0	9	0	2	1
6	0.2.34.6.23.2.1	Azomonas	0	6	0	0	0	0	3	0	0	0	0	0	0	0	0	0	0	0	0	0	1	0	0	0	0	0	0	0	0	0	1	0	0	0	1	0	0	0
6	0.2.34.6.23.2.2	Azorhizophilus	0	1	0	0	0	0	0	0	0	0	0	0	0	0	0	0	0	0	0	0	0	0	0	0	0	0	0	0	0	0	1	0	0	0	0	0	0	0
6	0.2.34.6.23.2.3	Pseudomonadaceae_unclassified	0	64	7	0	1	0	2	2	0	0	0	0	8	0	0	0	1	0	2	0	3	0	0	0	0	0	0	0	0	2	28	2	0	0	7	0	1	0
6	0.2.34.6.23.2.4	Pseudomonas	0	15	0	0	1	0	2	1	1	0	1	0	5	0	0	0	1	0	0	0	2	0	0	0	0	0	1	0	0	2	10	2	1	0	1	0	1	1
4	0.2.34.6.24	Salinisphaerales	1	33	4	12	0	0	2	1	5	6	1	0	3	2	0	0	0	0	0	0	1	0	0	0	0	0	2	0	0	0	0	0	0	0	3	0	0	1
5	0.2.34.6.24.1	Salinisphaeraceae	1	33	4	12	0	0	2	1	5	6	1	0	3	2	0	0	0	0	0	0	1	0	0	0	0	0	2	0	0	0	0	0	0	0	3	0	0	1
6	0.2.34.6.24.1.1	Salinisphaera	0	33	4	12	0	0	2	1	5	6	1	0	3	2	0	0	0	0	0	0	1	0	0	0	0	0	2	0	0	0	0	0	0	0	3	0	0	1
4	0.2.34.6.25	Sva0071	1	8	0	1	0	0	0	0	1	0	3	0	0	3	1	0	0	0	0	0	0	0	0	0	0	0	0	0	0	1	0	1	0	0	0	0	0	0
5	0.2.34.6.25.1	Sva0071_fa	1	8	0	1	0	0	0	0	1	0	3	0	0	3	1	0	0	0	0	0	0	0	0	0	0	0	0	0	0	1	0	1	0	0	0	0	0	0
6	0.2.34.6.25.1.1	Sva0071_ge	0	8	0	1	0	0	0	0	1	0	3	0	0	3	1	0	0	0	0	0	0	0	0	0	0	0	0	0	0	1	0	1	0	0	0	0	0	0
4	0.2.34.6.26	Thiotrichales	5	24	3	0	2	0	0	0	2	3	8	1	2	0	0	0	0	0	0	0	6	1	1	0	0	0	3	0	0	0	0	0	0	0	2	0	0	0
5	0.2.34.6.26.1	EV818SWSAP88	1	2	0	0	0	0	0	0	0	0	2	0	0	0	0	0	0	0	0	0	0	0	0	0	0	0	0	0	0	0	0	0	0	0	0	0	0	0
6	0.2.34.6.26.1.1	EV818SWSAP88_ge	0	2	0	0	0	0	0	0	0	0	2	0	0	0	0	0	0	0	0	0	0	0	0	0	0	0	0	0	0	0	0	0	0	0	0	0	0	0
5	0.2.34.6.26.2	Francisellaceae	1	2	0	0	0	0	0	0	0	0	1	0	0	0	0	0	0	0	0	0	0	0	1	0	0	0	0	0	0	0	0	0	0	0	0	0	0	0
6	0.2.34.6.26.2.1	Francisella	0	2	0	0	0	0	0	0	0	0	1	0	0	0	0	0	0	0	0	0	0	0	1	0	0	0	0	0	0	0	0	0	0	0	0	0	0	0
5	0.2.34.6.26.3	Piscirickettsiaceae	2	9	3	0	2	0	0	0	0	3	3	0	0	0	0	0	0	0	0	0	6	0	0	0	0	0	0	0	0	0	0	0	0	0	0	0	0	0
6	0.2.34.6.26.3.1	Marine_Methylotrophic_Group_3	0	5	1	0	2	0	0	0	0	3	3	0	0	0	0	0	0	0	0	0	4	0	0	0	0	0	0	0	0	0	0	0	0	0	0	0	0	0
6	0.2.34.6.26.3.2	Piscirickettsiaceae_unclassified	0	4	2	0	0	0	0	0	0	0	0	0	0	0	0	0	0	0	0	0	2	0	0	0	0	0	0	0	0	0	0	0	0	0	0	0	0	0
5	0.2.34.6.26.4	Thiotrichaceae	4	9	0	0	0	0	0	0	2	0	2	1	1	0	0	0	0	0	0	0	0	1	0	0	0	0	3	0	0	0	0	0	0	0	1	0	0	0
6	0.2.34.6.26.4.1	Candidatus_Isobeggiatoa	0	1	0	0	0	0	0	0	1	0	0	0	0	0	0	0	0	0	0	0	0	0	0	0	0	0	0	0	0	0	0	0	0	0	0	0	0	0
6	0.2.34.6.26.4.2	Thiothrix	0	3	0	0	0	0	0	0	0	0	1	1	0	0	0	0	0	0	0	0	0	0	0	0	0	0	0	0	0	0	0	0	0	0	1	0	0	0
6	0.2.34.6.26.4.3	Thiotrichaceae_unclassified	0	2	0	0	0	0	0	0	0	0	1	0	1	0	0	0	0	0	0	0	0	0	0	0	0	0	0	0	0	0	0	0	0	0	0	0	0	0
6	0.2.34.6.26.4.4	uncultured	0	3	0	0	0	0	0	0	1	0	0	0	0	0	0	0	0	0	0	0	0	1	0	0	0	0	3	0	0	0	0	0	0	0	0	0	0	0
5	0.2.34.6.26.5	Thiotrichales_Incertae_Sedis	2	2	0	0	0	0	0	0	0	0	0	0	1	0	0	0	0	0	0	0	0	0	0	0	0	0	0	0	0	0	0	0	0	0	1	0	0	0
6	0.2.34.6.26.5.1	Caedibacter	0	1	0	0	0	0	0	0	0	0	0	0	0	0	0	0	0	0	0	0	0	0	0	0	0	0	0	0	0	0	0	0	0	0	1	0	0	0
6	0.2.34.6.26.5.2	Candidatus_Endoecteinascidia	0	1	0	0	0	0	0	0	0	0	0	0	1	0	0	0	0	0	0	0	0	0	0	0	0	0	0	0	0	0	0	0	0	0	0	0	0	0
4	0.2.34.6.27	Vibrionales	1	983	0	4	20	148	165	17	16	21	6	17	7	1	9	0	3	10	0	1	4	2	1	16	65	120	49	55	62	2	5	6	250	5	16	0	1	1
5	0.2.34.6.27.1	Vibrionaceae	6	983	0	4	20	148	165	17	16	21	6	17	7	1	9	0	3	10	0	1	4	2	1	16	65	120	49	55	62	2	5	6	250	5	16	0	1	1
6	0.2.34.6.27.1.1	Catenococcus	0	445	0	1	4	123	148	14	2	2	0	11	0	1	0	0	0	1	0	1	1	1	0	1	37	83	7	0	12	1	1	0	16	0	1	0	0	0
6	0.2.34.6.27.1.2	Enterovibrio	0	1	0	0	0	0	0	0	1	0	0	0	0	0	0	0	0	0	0	0	0	0	0	0	0	0	0	0	0	0	0	0	0	0	0	0	0	0
6	0.2.34.6.27.1.3	Photobacterium	0	11	0	0	3	5	0	0	1	0	0	0	0	0	0	0	0	0	0	0	0	0	0	0	3	2	2	0	3	0	1	0	0	1	0	0	0	0
6	0.2.34.6.27.1.4	Vibrio	0	22	0	1	5	8	2	1	4	6	4	1	5	0	1	0	1	1	0	0	3	0	0	2	5	5	9	1	7	1	0	4	6	2	4	0	1	1
6	0.2.34.6.27.1.5	Vibrionaceae_ge	0	1	0	0	0	0	0	0	0	0	0	0	0	0	0	0	0	0	0	0	0	0	0	0	0	0	0	1	0	0	0	0	0	0	0	0	0	0
6	0.2.34.6.27.1.6	Vibrionaceae_unclassified	0	503	0	2	8	12	15	2	8	13	2	5	2	0	8	0	2	8	0	0	0	1	1	13	20	30	31	53	40	0	3	2	228	2	11	0	0	0
4	0.2.34.6.28	X35	1	1	0	0	0	0	0	0	0	0	0	0	0	0	0	0	0	1	0	0	0	0	0	0	0	0	0	0	0	0	0	0	0	0	0	0	0	0
5	0.2.34.6.28.1	X35_fa	1	1	0	0	0	0	0	0	0	0	0	0	0	0	0	0	0	1	0	0	0	0	0	0	0	0	0	0	0	0	0	0	0	0	0	0	0	0
6	0.2.34.6.28.1.1	X35_ge	0	1	0	0	0	0	0	0	0	0	0	0	0	0	0	0	0	1	0	0	0	0	0	0	0	0	0	0	0	0	0	0	0	0	0	0	0	0
4	0.2.34.6.29	Xanthomonadales	6	119	1	19	6	0	1	4	16	3	20	4	2	12	12	0	6	0	2	1	2	10	3	56	0	2	13	1	2	2	2	9	3	0	5	1	3	3
5	0.2.34.6.29.1	JTB255_marine_benthic_group	1	100	1	17	6	0	1	4	15	3	17	4	2	11	7	0	4	0	0	1	1	9	3	55	0	2	12	1	2	2	2	7	3	0	4	0	3	3
6	0.2.34.6.29.1.1	JTB255_marine_benthic_group_ge	0	100	1	17	6	0	1	4	15	3	17	4	2	11	7	0	4	0	0	1	1	9	3	55	0	2	12	1	2	2	2	7	3	0	4	0	3	3
5	0.2.34.6.29.2	Solimonadaceae	1	1	0	0	0	0	0	0	0	0	0	0	0	0	1	0	0	0	0	0	0	0	0	0	0	0	0	0	0	0	0	0	0	0	0	0	0	0
6	0.2.34.6.29.2.1	uncultured	0	1	0	0	0	0	0	0	0	0	0	0	0	0	1	0	0	0	0	0	0	0	0	0	0	0	0	0	0	0	0	0	0	0	0	0	0	0
5	0.2.34.6.29.3	Xanthomonadaceae	3	3	0	0	0	0	0	0	0	0	1	0	0	0	2	0	1	0	0	0	1	0	0	0	0	0	0	0	0	0	0	0	0	0	0	0	0	0
6	0.2.34.6.29.3.1	Luteibacter	0	1	0	0	0	0	0	0	0	0	1	0	0	0	1	0	0	0	0	0	0	0	0	0	0	0	0	0	0	0	0	0	0	0	0	0	0	0
6	0.2.34.6.29.3.2	Luteimonas	0	1	0	0	0	0	0	0	0	0	0	0	0	0	1	0	0	0	0	0	1	0	0	0	0	0	0	0	0	0	0	0	0	0	0	0	0	0
6	0.2.34.6.29.3.3	Pseudoxanthomonas	0	1	0	0	0	0	0	0	0	0	0	0	0	0	0	0	1	0	0	0	0	0	0	0	0	0	0	0	0	0	0	0	0	0	0	0	0	0
5	0.2.34.6.29.4	Xanthomonadales_Incertae_Sedis	1	1	0	0	0	0	0	0	0	0	0	0	0	0	0	0	0	0	0	0	0	0	0	0	0	0	0	0	0	0	0	0	0	0	1	1	0	0
6	0.2.34.6.29.4.1	Acidibacter	0	1	0	0	0	0	0	0	0	0	0	0	0	0	0	0	0	0	0	0	0	0	0	0	0	0	0	0	0	0	0	0	0	0	1	1	0	0
5	0.2.34.6.29.5	Xanthomonadales_unclassified	1	8	0	1	0	0	0	0	1	0	1	0	0	0	1	0	1	0	0	0	0	1	0	0	0	0	1	0	0	0	0	2	0	0	0	0	0	0
6	0.2.34.6.29.5.1	Xanthomonadales_unclassified	0	8	0	1	0	0	0	0	1	0	1	0	0	0	1	0	1	0	0	0	0	1	0	0	0	0	1	0	0	0	0	2	0	0	0	0	0	0
5	0.2.34.6.29.6	uncultured	1	6	0	1	0	0	0	0	0	0	1	0	0	1	1	0	0	0	2	0	0	0	0	1	0	0	0	0	0	0	0	0	0	0	0	0	0	0
6	0.2.34.6.29.6.1	uncultured_ge	0	6	0	1	0	0	0	0	0	0	1	0	0	1	1	0	0	0	2	0	0	0	0	1	0	0	0	0	0	0	0	0	0	0	0	0	0	0
4	0.2.34.6.30	aaa34a10	1	12	0	0	0	0	0	0	0	0	0	0	0	0	0	0	0	0	0	0	0	0	0	0	0	0	0	0	0	0	7	0	0	0	1	2	0	2
5	0.2.34.6.30.1	aaa34a10_fa	1	12	0	0	0	0	0	0	0	0	0	0	0	0	0	0	0	0	0	0	0	0	0	0	0	0	0	0	0	0	7	0	0	0	1	2	0	2
6	0.2.34.6.30.1.1	aaa34a10_ge	0	12	0	0	0	0	0	0	0	0	0	0	0	0	0	0	0	0	0	0	0	0	0	0	0	0	0	0	0	0	7	0	0	0	1	2	0	2
4	0.2.34.6.31	eub62A3	1	4	0	0	0	0	0	0	0	0	0	4	0	0	0	0	0	0	0	0	0	0	0	0	0	0	0	0	0	0	0	0	0	0	0	0	0	0
5	0.2.34.6.31.1	eub62A3_fa	1	4	0	0	0	0	0	0	0	0	0	4	0	0	0	0	0	0	0	0	0	0	0	0	0	0	0	0	0	0	0	0	0	0	0	0	0	0
6	0.2.34.6.31.1.1	eub62A3_ge	0	4	0	0	0	0	0	0	0	0	0	4	0	0	0	0	0	0	0	0	0	0	0	0	0	0	0	0	0	0	0	0	0	0	0	0	0	0
4	0.2.34.6.32	uncultured	1	12	0	1	0	0	0	1	2	0	1	0	0	2	1	0	0	0	0	0	0	1	0	2	0	0	1	0	0	0	0	2	0	0	0	0	1	1
5	0.2.34.6.32.1	uncultured_fa	1	12	0	1	0	0	0	1	2	0	1	0	0	2	1	0	0	0	0	0	0	1	0	2	0	0	1	0	0	0	0	2	0	0	0	0	1	1
6	0.2.34.6.32.1.1	uncultured_ge	0	12	0	1	0	0	0	1	2	0	1	0	0	2	1	0	0	0	0	0	0	1	0	2	0	0	1	0	0	0	0	2	0	0	0	0	1	1
3	0.2.34.7	JTB23	1	4	0	0	0	0	0	0	0	0	0	0	0	0	0	0	0	0	0	0	0	0	0	0	0	0	0	0	4	0	0	0	0	0	0	0	0	0
4	0.2.34.7.1	JTB23_or	1	4	0	0	0	0	0	0	0	0	0	0	0	0	0	0	0	0	0	0	0	0	0	0	0	0	0	0	4	0	0	0	0	0	0	0	0	0
5	0.2.34.7.1.1	JTB23_fa	1	4	0	0	0	0	0	0	0	0	0	0	0	0	0	0	0	0	0	0	0	0	0	0	0	0	0	0	4	0	0	0	0	0	0	0	0	0
6	0.2.34.7.1.1.1	JTB23_ge	0	4	0	0	0	0	0	0	0	0	0	0	0	0	0	0	0	0	0	0	0	0	0	0	0	0	0	0	4	0	0	0	0	0	0	0	0	0
3	0.2.34.8	Proteobacteria_Incertae_Sedis	1	118	12	5	0	0	0	13	17	0	9	2	1	3	6	0	2	0	20	5	1	1	2	19	1	2	6	4	3	4	0	18	0	0	3	0	1	0
4	0.2.34.8.1	Unknown_Order	1	118	12	5	0	0	0	13	17	0	9	2	1	3	6	0	2	0	20	5	1	1	2	19	1	2	6	4	3	4	0	18	0	0	3	0	1	0
5	0.2.34.8.1.1	Unknown_Family	2	118	12	5	0	0	0	13	17	0	9	2	1	3	6	0	2	0	20	5	1	1	2	19	1	2	6	4	3	4	0	18	0	0	3	0	1	0
6	0.2.34.8.1.1.1	Candidatus_Tenderia	0	92	12	5	0	0	0	13	14	0	8	2	1	1	5	0	2	0	19	5	1	1	2	17	0	0	2	4	0	4	0	0	0	0	3	0	1	0
6	0.2.34.8.1.1.2	Candidatus_Thiobios	0	26	0	0	0	0	0	0	3	0	1	0	0	2	1	0	0	0	1	0	0	0	0	2	1	2	4	0	3	0	0	18	0	0	0	0	0	0
3	0.2.34.9	Proteobacteria_unclassified	1	495	22	25	12	2	0	19	41	5	32	12	8	42	26	7	3	25	14	14	9	21	5	66	0	9	9	2	18	12	10	33	6	3	12	0	10	22
4	0.2.34.9.1	Proteobacteria_unclassified	1	495	22	25	12	2	0	19	41	5	32	12	8	42	26	7	3	25	14	14	9	21	5	66	0	9	9	2	18	12	10	33	6	3	12	0	10	22
5	0.2.34.9.1.1	Proteobacteria_unclassified	1	495	22	25	12	2	0	19	41	5	32	12	8	42	26	7	3	25	14	14	9	21	5	66	0	9	9	2	18	12	10	33	6	3	12	0	10	22
6	0.2.34.9.1.1.1	Proteobacteria_unclassified	0	495	22	25	12	2	0	19	41	5	32	12	8	42	26	7	3	25	14	14	9	21	5	66	0	9	9	2	18	12	10	33	6	3	12	0	10	22
3	0.2.34.10	SPOTSOCT00m83	1	6	0	0	0	0	1	4	0	1	0	0	0	0	0	0	0	0	0	0	1	0	0	0	0	0	0	0	0	0	0	0	0	0	0	0	0	0
4	0.2.34.10.1	SPOTSOCT00m83_or	1	6	0	0	0	0	1	4	0	1	0	0	0	0	0	0	0	0	0	0	1	0	0	0	0	0	0	0	0	0	0	0	0	0	0	0	0	0
5	0.2.34.10.1.1	SPOTSOCT00m83_fa	1	6	0	0	0	0	1	4	0	1	0	0	0	0	0	0	0	0	0	0	1	0	0	0	0	0	0	0	0	0	0	0	0	0	0	0	0	0
6	0.2.34.10.1.1.1	SPOTSOCT00m83_ge	0	6	0	0	0	0	1	4	0	1	0	0	0	0	0	0	0	0	0	0	1	0	0	0	0	0	0	0	0	0	0	0	0	0	0	0	0	0
2	0.2.35	RBG-1_(Zixibacteria)	1	5	0	0	0	0	0	0	4	0	1	0	0	0	0	0	0	0	0	0	0	0	0	0	0	0	0	0	0	0	0	0	0	0	0	0	0	0
3	0.2.35.1	RBG-1_(Zixibacteria)_cl	1	5	0	0	0	0	0	0	4	0	1	0	0	0	0	0	0	0	0	0	0	0	0	0	0	0	0	0	0	0	0	0	0	0	0	0	0	0
4	0.2.35.1.1	RBG-1_(Zixibacteria)_or	1	5	0	0	0	0	0	0	4	0	1	0	0	0	0	0	0	0	0	0	0	0	0	0	0	0	0	0	0	0	0	0	0	0	0	0	0	0
5	0.2.35.1.1.1	RBG-1_(Zixibacteria)_fa	1	5	0	0	0	0	0	0	4	0	1	0	0	0	0	0	0	0	0	0	0	0	0	0	0	0	0	0	0	0	0	0	0	0	0	0	0	0
6	0.2.35.1.1.1.1	RBG-1_(Zixibacteria)_ge	0	5	0	0	0	0	0	0	4	0	1	0	0	0	0	0	0	0	0	0	0	0	0	0	0	0	0	0	0	0	0	0	0	0	0	0	0	0
2	0.2.36	SBR1093	1	7	1	2	1	0	0	0	1	0	2	0	0	0	3	0	0	0	0	0	0	0	0	0	0	0	0	0	1	0	0	1	0	0	0	0	0	0
3	0.2.36.1	SBR1093_cl	1	7	1	2	1	0	0	0	1	0	2	0	0	0	3	0	0	0	0	0	0	0	0	0	0	0	0	0	1	0	0	1	0	0	0	0	0	0
4	0.2.36.1.1	SBR1093_or	1	7	1	2	1	0	0	0	1	0	2	0	0	0	3	0	0	0	0	0	0	0	0	0	0	0	0	0	1	0	0	1	0	0	0	0	0	0
5	0.2.36.1.1.1	SBR1093_fa	1	7	1	2	1	0	0	0	1	0	2	0	0	0	3	0	0	0	0	0	0	0	0	0	0	0	0	0	1	0	0	1	0	0	0	0	0	0
6	0.2.36.1.1.1.1	SBR1093_ge	0	7	1	2	1	0	0	0	1	0	2	0	0	0	3	0	0	0	0	0	0	0	0	0	0	0	0	0	1	0	0	1	0	0	0	0	0	0
2	0.2.37	SR1_(Absconditabacteria)	1	11	0	0	0	0	0	0	0	0	0	0	0	0	0	0	0	0	0	0	0	0	0	1	0	0	0	0	0	1	0	11	0	0	0	0	0	0
3	0.2.37.1	SR1_(Absconditabacteria)_cl	1	11	0	0	0	0	0	0	0	0	0	0	0	0	0	0	0	0	0	0	0	0	0	1	0	0	0	0	0	1	0	11	0	0	0	0	0	0
4	0.2.37.1.1	SR1_(Absconditabacteria)_or	1	11	0	0	0	0	0	0	0	0	0	0	0	0	0	0	0	0	0	0	0	0	0	1	0	0	0	0	0	1	0	11	0	0	0	0	0	0
5	0.2.37.1.1.1	SR1_(Absconditabacteria)_fa	1	11	0	0	0	0	0	0	0	0	0	0	0	0	0	0	0	0	0	0	0	0	0	1	0	0	0	0	0	1	0	11	0	0	0	0	0	0
6	0.2.37.1.1.1.1	SR1_(Absconditabacteria)_ge	0	11	0	0	0	0	0	0	0	0	0	0	0	0	0	0	0	0	0	0	0	0	0	1	0	0	0	0	0	1	0	11	0	0	0	0	0	0
2	0.2.38	Saccharibacteria	1	8	0	2	0	0	0	0	0	0	0	0	0	0	0	0	0	0	4	0	2	0	0	0	0	0	0	0	0	0	0	0	0	0	0	0	0	0
3	0.2.38.1	Saccharibacteria_cl	1	8	0	2	0	0	0	0	0	0	0	0	0	0	0	0	0	0	4	0	2	0	0	0	0	0	0	0	0	0	0	0	0	0	0	0	0	0
4	0.2.38.1.1	Saccharibacteria_or	1	8	0	2	0	0	0	0	0	0	0	0	0	0	0	0	0	0	4	0	2	0	0	0	0	0	0	0	0	0	0	0	0	0	0	0	0	0
5	0.2.38.1.1.1	Saccharibacteria_fa	1	8	0	2	0	0	0	0	0	0	0	0	0	0	0	0	0	0	4	0	2	0	0	0	0	0	0	0	0	0	0	0	0	0	0	0	0	0
6	0.2.38.1.1.1.1	Saccharibacteria_ge	0	8	0	2	0	0	0	0	0	0	0	0	0	0	0	0	0	0	4	0	2	0	0	0	0	0	0	0	0	0	0	0	0	0	0	0	0	0
2	0.2.39	Spirochaetae	1	67	1	1	1	0	0	1	15	3	6	1	8	1	5	0	0	2	0	0	0	3	0	2	0	1	5	0	0	1	0	12	0	0	2	0	0	9
3	0.2.39.1	Spirochaetes	1	67	1	1	1	0	0	1	15	3	6	1	8	1	5	0	0	2	0	0	0	3	0	2	0	1	5	0	0	1	0	12	0	0	2	0	0	9
4	0.2.39.1.1	Spirochaetales	3	67	1	1	1	0	0	1	15	3	6	1	8	1	5	0	0	2	0	0	0	3	0	2	0	1	5	0	0	1	0	12	0	0	2	0	0	9
5	0.2.39.1.1.1	Leptospiraceae	3	4	0	1	0	0	0	0	0	0	0	0	0	1	1	0	0	0	0	0	0	1	0	0	0	0	0	0	0	0	0	0	0	0	0	0	0	0
6	0.2.39.1.1.1.1	Leptospiraceae_unclassified	0	1	0	1	0	0	0	0	0	0	0	0	0	0	0	0	0	0	0	0	0	0	0	0	0	0	0	0	0	0	0	0	0	0	0	0	0	0
6	0.2.39.1.1.1.2	Turneriella	0	2	0	0	0	0	0	0	0	0	0	0	0	0	1	0	0	0	0	0	0	1	0	0	0	0	0	0	0	0	0	0	0	0	0	0	0	0
6	0.2.39.1.1.1.3	uncultured	0	1	0	0	0	0	0	0	0	0	0	0	0	1	0	0	0	0	0	0	0	0	0	0	0	0	0	0	0	0	0	0	0	0	0	0	0	0
5	0.2.39.1.1.2	PL-11B10	1	1	0	0	0	0	0	0	0	0	0	0	0	0	0	0	0	0	0	0	0	0	0	1	0	0	0	0	0	0	0	0	0	0	0	0	0	0
6	0.2.39.1.1.2.1	PL-11B10_ge	0	1	0	0	0	0	0	0	0	0	0	0	0	0	0	0	0	0	0	0	0	0	0	1	0	0	0	0	0	0	0	0	0	0	0	0	0	0
5	0.2.39.1.1.3	Spirochaetaceae	4	62	1	0	1	0	0	1	15	3	6	1	8	0	4	0	0	2	0	0	0	2	0	1	0	1	5	0	0	1	0	12	0	0	2	0	0	9
6	0.2.39.1.1.3.1	Salinispira	0	5	0	0	0	0	0	0	0	0	0	0	5	0	0	0	0	0	0	0	0	0	0	0	0	0	0	0	0	0	0	0	0	0	0	0	0	0
6	0.2.39.1.1.3.2	Spirochaeta_2	0	46	0	0	1	0	0	1	14	3	5	1	2	0	4	0	0	0	0	0	0	2	0	1	0	0	5	0	0	0	0	8	0	0	2	0	0	7
6	0.2.39.1.1.3.3	Spirochaetaceae_unclassified	0	9	1	0	0	0	0	0	1	0	1	0	1	0	0	0	0	2	0	0	0	0	0	0	0	1	0	0	0	1	0	2	0	0	0	0	0	2
6	0.2.39.1.1.3.4	uncultured	0	2	0	0	0	0	0	0	0	0	0	0	0	0	0	0	0	0	0	0	0	0	0	0	0	0	0	0	0	0	0	2	0	0	0	0	0	0
2	0.2.40	TM6_(Dependentiae)	1	6	0	0	0	0	0	0	1	0	1	0	0	2	0	0	0	0	0	0	0	0	0	2	0	0	0	0	0	0	0	0	0	0	0	0	0	0
3	0.2.40.1	TM6_(Dependentiae)_cl	1	6	0	0	0	0	0	0	1	0	1	0	0	2	0	0	0	0	0	0	0	0	0	2	0	0	0	0	0	0	0	0	0	0	0	0	0	0
4	0.2.40.1.1	TM6_(Dependentiae)_or	1	6	0	0	0	0	0	0	1	0	1	0	0	2	0	0	0	0	0	0	0	0	0	2	0	0	0	0	0	0	0	0	0	0	0	0	0	0
5	0.2.40.1.1.1	TM6_(Dependentiae)_fa	1	6	0	0	0	0	0	0	1	0	1	0	0	2	0	0	0	0	0	0	0	0	0	2	0	0	0	0	0	0	0	0	0	0	0	0	0	0
6	0.2.40.1.1.1.1	TM6_(Dependentiae)_ge	0	6	0	0	0	0	0	0	1	0	1	0	0	2	0	0	0	0	0	0	0	0	0	2	0	0	0	0	0	0	0	0	0	0	0	0	0	0
2	0.2.41	Tectomicrobia	1	4	0	0	0	0	0	0	0	0	0	2	0	0	0	0	0	0	0	0	0	1	0	0	0	0	0	0	0	0	0	0	0	0	0	0	0	2
3	0.2.41.1	Tectomicrobia_Incertae_Sedis	1	4	0	0	0	0	0	0	0	0	0	2	0	0	0	0	0	0	0	0	0	1	0	0	0	0	0	0	0	0	0	0	0	0	0	0	0	2
4	0.2.41.1.1	Unknown_Order	1	4	0	0	0	0	0	0	0	0	0	2	0	0	0	0	0	0	0	0	0	1	0	0	0	0	0	0	0	0	0	0	0	0	0	0	0	2
5	0.2.41.1.1.1	Unknown_Family	1	4	0	0	0	0	0	0	0	0	0	2	0	0	0	0	0	0	0	0	0	1	0	0	0	0	0	0	0	0	0	0	0	0	0	0	0	2
6	0.2.41.1.1.1.1	Candidatus_Entotheonella	0	4	0	0	0	0	0	0	0	0	0	2	0	0	0	0	0	0	0	0	0	1	0	0	0	0	0	0	0	0	0	0	0	0	0	0	0	2
2	0.2.42	Tenericutes	1	21	0	0	4	0	0	0	6	8	0	1	0	0	0	0	0	0	0	0	0	3	0	1	0	0	0	1	0	0	0	1	0	0	2	2	0	0
3	0.2.42.1	Mollicutes	4	21	0	0	4	0	0	0	6	8	0	1	0	0	0	0	0	0	0	0	0	3	0	1	0	0	0	1	0	0	0	1	0	0	2	2	0	0
4	0.2.42.1.1	Entomoplasmatales	1	1	0	0	0	0	0	0	0	0	0	0	0	0	0	0	0	0	0	0	0	0	0	0	0	0	0	0	0	0	0	0	0	0	1	0	0	0
5	0.2.42.1.1.1	Spiroplasmataceae	1	1	0	0	0	0	0	0	0	0	0	0	0	0	0	0	0	0	0	0	0	0	0	0	0	0	0	0	0	0	0	0	0	0	1	0	0	0
6	0.2.42.1.1.1.1	Spiroplasma	0	1	0	0	0	0	0	0	0	0	0	0	0	0	0	0	0	0	0	0	0	0	0	0	0	0	0	0	0	0	0	0	0	0	1	0	0	0
4	0.2.42.1.2	Mollicutes_RF9	1	2	0	0	0	0	0	0	1	0	0	0	0	0	0	0	0	0	0	0	0	0	0	0	0	0	0	0	0	0	0	1	0	0	0	0	0	0
5	0.2.42.1.2.1	Mollicutes_RF9_fa	1	2	0	0	0	0	0	0	1	0	0	0	0	0	0	0	0	0	0	0	0	0	0	0	0	0	0	0	0	0	0	1	0	0	0	0	0	0
6	0.2.42.1.2.1.1	Mollicutes_RF9_ge	0	2	0	0	0	0	0	0	1	0	0	0	0	0	0	0	0	0	0	0	0	0	0	0	0	0	0	0	0	0	0	1	0	0	0	0	0	0
4	0.2.42.1.3	Mollicutes_unclassified	1	2	0	0	1	0	0	0	0	1	0	0	0	0	0	0	0	0	0	0	0	0	0	0	0	0	0	0	0	0	0	0	0	0	0	0	0	0
5	0.2.42.1.3.1	Mollicutes_unclassified	1	2	0	0	1	0	0	0	0	1	0	0	0	0	0	0	0	0	0	0	0	0	0	0	0	0	0	0	0	0	0	0	0	0	0	0	0	0
6	0.2.42.1.3.1.1	Mollicutes_unclassified	0	2	0	0	1	0	0	0	0	1	0	0	0	0	0	0	0	0	0	0	0	0	0	0	0	0	0	0	0	0	0	0	0	0	0	0	0	0
4	0.2.42.1.4	Mycoplasmatales	1	16	0	0	3	0	0	0	5	7	0	1	0	0	0	0	0	0	0	0	0	3	0	1	0	0	0	1	0	0	0	0	0	0	1	2	0	0
5	0.2.42.1.4.1	Mycoplasmataceae	1	16	0	0	3	0	0	0	5	7	0	1	0	0	0	0	0	0	0	0	0	3	0	1	0	0	0	1	0	0	0	0	0	0	1	2	0	0
6	0.2.42.1.4.1.1	Mycoplasma	0	16	0	0	3	0	0	0	5	7	0	1	0	0	0	0	0	0	0	0	0	3	0	1	0	0	0	1	0	0	0	0	0	0	1	2	0	0
2	0.2.43	Verrucomicrobia	9	1006	74	106	21	0	2	89	74	13	75	14	31	45	72	1	11	35	32	30	19	48	37	106	0	12	44	11	8	14	8	67	1	2	33	21	14	17
3	0.2.43.1	MSBL3	1	2	0	0	0	0	0	0	1	0	0	0	0	0	0	0	0	0	0	0	0	0	0	0	0	0	0	0	0	0	0	0	0	0	1	0	0	0
4	0.2.43.1.1	MSBL3_or	1	2	0	0	0	0	0	0	1	0	0	0	0	0	0	0	0	0	0	0	0	0	0	0	0	0	0	0	0	0	0	0	0	0	1	0	0	0
5	0.2.43.1.1.1	MSBL3_fa	1	2	0	0	0	0	0	0	1	0	0	0	0	0	0	0	0	0	0	0	0	0	0	0	0	0	0	0	0	0	0	0	0	0	1	0	0	0
6	0.2.43.1.1.1.1	MSBL3_ge	0	2	0	0	0	0	0	0	1	0	0	0	0	0	0	0	0	0	0	0	0	0	0	0	0	0	0	0	0	0	0	0	0	0	1	0	0	0
3	0.2.43.2	OPB35_soil_group	2	13	0	1	0	0	0	0	3	0	5	0	0	0	0	0	0	0	0	0	0	0	0	0	0	2	0	0	0	2	0	1	0	0	0	0	0	0
4	0.2.43.2.1	OPB35_soil_group_or	1	3	0	0	0	0	0	0	1	0	1	0	0	0	0	0	0	0	0	0	0	0	0	0	0	1	0	0	0	0	0	0	0	0	0	0	0	0
5	0.2.43.2.1.1	OPB35_soil_group_fa	1	3	0	0	0	0	0	0	1	0	1	0	0	0	0	0	0	0	0	0	0	0	0	0	0	1	0	0	0	0	0	0	0	0	0	0	0	0
6	0.2.43.2.1.1.1	OPB35_soil_group_ge	0	3	0	0	0	0	0	0	1	0	1	0	0	0	0	0	0	0	0	0	0	0	0	0	0	1	0	0	0	0	0	0	0	0	0	0	0	0
4	0.2.43.2.2	OPB35_soil_group_unclassified	1	10	0	1	0	0	0	0	2	0	4	0	0	0	0	0	0	0	0	0	0	0	0	0	0	1	0	0	0	2	0	1	0	0	0	0	0	0
5	0.2.43.2.2.1	OPB35_soil_group_unclassified	1	10	0	1	0	0	0	0	2	0	4	0	0	0	0	0	0	0	0	0	0	0	0	0	0	1	0	0	0	2	0	1	0	0	0	0	0	0
6	0.2.43.2.2.1.1	OPB35_soil_group_unclassified	0	10	0	1	0	0	0	0	2	0	4	0	0	0	0	0	0	0	0	0	0	0	0	0	0	1	0	0	0	2	0	1	0	0	0	0	0	0
3	0.2.43.3	Opitutae	3	92	9	0	1	0	0	14	10	0	12	1	6	11	6	0	3	1	1	0	1	1	7	11	0	1	3	0	0	1	0	6	0	0	0	0	0	3
4	0.2.43.3.1	Opitutae_unclassified	1	32	3	0	0	0	0	11	2	0	0	1	4	1	2	0	0	0	0	0	0	0	0	3	0	0	3	0	0	1	0	0	0	0	0	0	0	1
5	0.2.43.3.1.1	Opitutae_unclassified	1	32	3	0	0	0	0	11	2	0	0	1	4	1	2	0	0	0	0	0	0	0	0	3	0	0	3	0	0	1	0	0	0	0	0	0	0	1
6	0.2.43.3.1.1.1	Opitutae_unclassified	0	32	3	0	0	0	0	11	2	0	0	1	4	1	2	0	0	0	0	0	0	0	0	3	0	0	3	0	0	1	0	0	0	0	0	0	0	1
4	0.2.43.3.2	Opitutales	1	2	0	0	0	0	0	0	0	0	0	0	0	0	0	0	0	0	0	0	1	0	0	1	0	0	0	0	0	0	0	0	0	0	0	0	0	0
5	0.2.43.3.2.1	Opitutaceae	2	2	0	0	0	0	0	0	0	0	0	0	0	0	0	0	0	0	0	0	1	0	0	1	0	0	0	0	0	0	0	0	0	0	0	0	0	0
6	0.2.43.3.2.1.1	Diplosphaera	0	1	0	0	0	0	0	0	0	0	0	0	0	0	0	0	0	0	0	0	0	0	0	1	0	0	0	0	0	0	0	0	0	0	0	0	0	0
6	0.2.43.3.2.1.2	Opitutus	0	1	0	0	0	0	0	0	0	0	0	0	0	0	0	0	0	0	0	0	1	0	0	0	0	0	0	0	0	0	0	0	0	0	0	0	0	0
4	0.2.43.3.3	Puniceicoccales	1	58	6	0	1	0	0	3	8	0	12	0	2	10	4	0	3	1	1	0	0	1	7	7	0	1	0	0	0	0	0	6	0	0	0	0	0	2
5	0.2.43.3.3.1	Puniceicoccaceae	8	58	6	0	1	0	0	3	8	0	12	0	2	10	4	0	3	1	1	0	0	1	7	7	0	1	0	0	0	0	0	6	0	0	0	0	0	2
6	0.2.43.3.3.1.1	Cerasicoccus	0	6	0	0	0	0	0	1	1	0	2	0	0	0	1	0	0	0	0	0	0	1	0	1	0	0	0	0	0	0	0	1	0	0	0	0	0	1
6	0.2.43.3.3.1.2	Coraliomargarita	0	1	0	0	0	0	0	0	0	0	1	0	0	0	1	0	0	0	1	0	0	0	0	0	0	1	0	0	0	0	0	1	0	0	0	0	0	0
6	0.2.43.3.3.1.3	Lentimonas	0	14	3	0	0	0	0	0	0	0	3	0	0	0	0	0	2	0	0	0	0	0	6	2	0	0	0	0	0	0	0	2	0	0	0	0	0	0
6	0.2.43.3.3.1.4	Pelagicoccus	0	12	0	0	0	0	0	0	3	0	3	0	1	5	0	0	0	1	0	0	0	0	0	0	0	0	0	0	0	0	0	0	0	0	0	0	0	0
6	0.2.43.3.3.1.5	Puniceicoccaceae_ge	0	1	0	0	0	0	0	0	0	0	0	0	0	0	0	0	0	0	0	0	0	0	1	0	0	0	0	0	0	0	0	0	0	0	0	0	0	0
6	0.2.43.3.3.1.6	Puniceicoccaceae_unclassified	0	11	3	0	0	0	0	2	2	0	0	0	0	1	2	0	1	0	0	0	0	0	0	0	0	0	0	0	0	0	0	1	0	0	0	0	0	0
6	0.2.43.3.3.1.7	Puniceicoccus	0	3	0	0	0	0	0	0	2	0	1	0	1	0	0	0	0	0	0	0	0	0	0	0	0	0	0	0	0	0	0	0	0	0	0	0	0	0
6	0.2.43.3.3.1.8	uncultured	0	10	0	0	1	0	0	0	0	0	2	0	0	4	0	0	0	0	0	0	0	0	0	4	0	0	0	0	0	0	0	1	0	0	0	0	0	1
3	0.2.43.4	R76-B128	1	33	0	0	0	0	0	0	1	0	1	0	2	0	2	0	0	0	0	0	0	0	0	5	0	0	0	0	0	0	0	18	0	0	1	0	0	7
4	0.2.43.4.1	R76-B128_or	1	33	0	0	0	0	0	0	1	0	1	0	2	0	2	0	0	0	0	0	0	0	0	5	0	0	0	0	0	0	0	18	0	0	1	0	0	7
5	0.2.43.4.1.1	R76-B128_fa	1	33	0	0	0	0	0	0	1	0	1	0	2	0	2	0	0	0	0	0	0	0	0	5	0	0	0	0	0	0	0	18	0	0	1	0	0	7
6	0.2.43.4.1.1.1	R76-B128_ge	0	33	0	0	0	0	0	0	1	0	1	0	2	0	2	0	0	0	0	0	0	0	0	5	0	0	0	0	0	0	0	18	0	0	1	0	0	7
3	0.2.43.5	Spartobacteria	1	4	0	0	0	0	0	0	0	0	1	0	0	0	0	0	0	0	0	0	0	0	0	4	0	0	0	0	0	0	0	0	0	0	0	0	0	0
4	0.2.43.5.1	Chthoniobacterales	1	4	0	0	0	0	0	0	0	0	1	0	0	0	0	0	0	0	0	0	0	0	0	4	0	0	0	0	0	0	0	0	0	0	0	0	0	0
5	0.2.43.5.1.1	DA101_soil_group	1	4	0	0	0	0	0	0	0	0	1	0	0	0	0	0	0	0	0	0	0	0	0	4	0	0	0	0	0	0	0	0	0	0	0	0	0	0
6	0.2.43.5.1.1.1	DA101_soil_group_ge	0	4	0	0	0	0	0	0	0	0	1	0	0	0	0	0	0	0	0	0	0	0	0	4	0	0	0	0	0	0	0	0	0	0	0	0	0	0
3	0.2.43.6	Verrucomicrobia_Incertae_Sedis	1	10	0	0	0	0	0	0	0	0	4	0	0	0	0	0	0	0	0	0	0	0	4	1	0	0	3	0	0	0	0	0	0	0	0	0	0	0
4	0.2.43.6.1	Unknown_Order	1	10	0	0	0	0	0	0	0	0	4	0	0	0	0	0	0	0	0	0	0	0	4	1	0	0	3	0	0	0	0	0	0	0	0	0	0	0
5	0.2.43.6.1.1	Unknown_Family	1	10	0	0	0	0	0	0	0	0	4	0	0	0	0	0	0	0	0	0	0	0	4	1	0	0	3	0	0	0	0	0	0	0	0	0	0	0
6	0.2.43.6.1.1.1	Candidatus_Methylacidiphilum	0	10	0	0	0	0	0	0	0	0	4	0	0	0	0	0	0	0	0	0	0	0	4	1	0	0	3	0	0	0	0	0	0	0	0	0	0	0
3	0.2.43.7	Verrucomicrobia_unclassified	1	38	0	3	0	0	0	1	0	0	8	0	4	0	0	0	1	0	0	0	0	0	5	4	0	0	7	0	1	2	0	4	0	0	0	0	0	0
4	0.2.43.7.1	Verrucomicrobia_unclassified	1	38	0	3	0	0	0	1	0	0	8	0	4	0	0	0	1	0	0	0	0	0	5	4	0	0	7	0	1	2	0	4	0	0	0	0	0	0
5	0.2.43.7.1.1	Verrucomicrobia_unclassified	1	38	0	3	0	0	0	1	0	0	8	0	4	0	0	0	1	0	0	0	0	0	5	4	0	0	7	0	1	2	0	4	0	0	0	0	0	0
6	0.2.43.7.1.1.1	Verrucomicrobia_unclassified	0	38	0	3	0	0	0	1	0	0	8	0	4	0	0	0	1	0	0	0	0	0	5	4	0	0	7	0	1	2	0	4	0	0	0	0	0	0
3	0.2.43.8	Verrucomicrobiae	1	802	65	101	20	0	2	74	58	13	44	12	17	34	64	1	7	34	31	30	18	47	21	81	0	8	27	11	7	9	8	35	1	2	31	21	13	7
4	0.2.43.8.1	Verrucomicrobiales	5	802	65	101	20	0	2	74	58	13	44	12	17	34	64	1	7	34	31	30	18	47	21	81	0	8	27	11	7	9	8	35	1	2	31	21	13	7
5	0.2.43.8.1.1	DEV007	1	132	0	22	0	0	1	26	5	0	16	0	1	20	10	0	2	9	0	0	2	5	0	5	0	1	1	1	1	2	6	10	0	0	0	0	1	1
6	0.2.43.8.1.1.1	DEV007_ge	0	132	0	22	0	0	1	26	5	0	16	0	1	20	10	0	2	9	0	0	2	5	0	5	0	1	1	1	1	2	6	10	0	0	0	0	1	1
5	0.2.43.8.1.2	Rubritaleaceae	1	319	62	48	5	0	1	6	15	9	16	9	5	10	27	1	4	16	28	19	12	33	7	7	0	0	6	2	5	5	1	5	1	1	3	20	10	4
6	0.2.43.8.1.2.1	Rubritalea	0	319	62	48	5	0	1	6	15	9	16	9	5	10	27	1	4	16	28	19	12	33	7	7	0	0	6	2	5	5	1	5	1	1	3	20	10	4
5	0.2.43.8.1.3	Verrucomicrobiaceae	4	217	1	11	15	0	0	26	26	3	11	2	5	2	20	0	0	7	1	6	4	2	11	44	0	7	13	7	1	2	0	14	0	1	23	0	0	2
6	0.2.43.8.1.3.1	Haloferula	0	37	0	3	0	0	0	0	12	0	2	0	0	0	5	0	0	3	1	0	3	0	0	2	0	3	6	0	0	0	0	6	0	1	0	0	0	0
6	0.2.43.8.1.3.2	Persicirhabdus	0	44	0	0	14	0	0	0	6	3	0	0	2	0	2	0	0	4	0	0	0	0	0	0	0	3	4	0	0	0	0	6	0	0	17	0	0	0
6	0.2.43.8.1.3.3	Roseibacillus	0	123	1	6	1	0	0	24	7	0	9	2	3	2	10	0	0	0	0	6	0	2	10	41	0	1	2	7	1	2	0	1	0	0	6	0	0	2
6	0.2.43.8.1.3.4	Verrucomicrobiaceae_unclassified	0	13	0	2	0	0	0	2	1	0	0	0	0	0	3	0	0	0	0	0	1	0	1	1	0	0	1	0	0	0	0	1	0	0	0	0	0	0
5	0.2.43.8.1.4	Verrucomicrobiales_unclassified	1	116	2	20	0	0	0	16	7	1	1	1	6	2	7	0	1	2	2	5	0	7	3	14	0	0	7	1	0	0	1	2	0	0	5	1	2	0
6	0.2.43.8.1.4.1	Verrucomicrobiales_unclassified	0	116	2	20	0	0	0	16	7	1	1	1	6	2	7	0	1	2	2	5	0	7	3	14	0	0	7	1	0	0	1	2	0	0	5	1	2	0
5	0.2.43.8.1.5	uncultured	1	18	0	0	0	0	0	0	5	0	0	0	0	0	0	0	0	0	0	0	0	0	0	11	0	0	0	0	0	0	0	4	0	0	0	0	0	0
6	0.2.43.8.1.5.1	uncultured_ge	0	18	0	0	0	0	0	0	5	0	0	0	0	0	0	0	0	0	0	0	0	0	0	11	0	0	0	0	0	0	0	4	0	0	0	0	0	0
3	0.2.43.9	WCHB1-41	1	12	0	1	0	0	0	0	1	0	0	1	2	0	0	0	0	0	0	0	0	0	0	0	0	1	4	0	0	0	0	3	0	0	0	0	1	0
4	0.2.43.9.1	WCHB1-41_or	1	12	0	1	0	0	0	0	1	0	0	1	2	0	0	0	0	0	0	0	0	0	0	0	0	1	4	0	0	0	0	3	0	0	0	0	1	0
5	0.2.43.9.1.1	WCHB1-41_fa	1	12	0	1	0	0	0	0	1	0	0	1	2	0	0	0	0	0	0	0	0	0	0	0	0	1	4	0	0	0	0	3	0	0	0	0	1	0
6	0.2.43.9.1.1.1	WCHB1-41_ge	0	12	0	1	0	0	0	0	1	0	0	1	2	0	0	0	0	0	0	0	0	0	0	0	0	1	4	0	0	0	0	3	0	0	0	0	1	0
2	0.2.44	WS2	1	36	0	0	0	0	0	36	0	0	0	0	0	0	0	0	0	0	0	0	0	0	0	0	0	0	0	0	0	0	0	0	0	0	0	0	0	0
3	0.2.44.1	WS2_cl	1	36	0	0	0	0	0	36	0	0	0	0	0	0	0	0	0	0	0	0	0	0	0	0	0	0	0	0	0	0	0	0	0	0	0	0	0	0
4	0.2.44.1.1	WS2_or	1	36	0	0	0	0	0	36	0	0	0	0	0	0	0	0	0	0	0	0	0	0	0	0	0	0	0	0	0	0	0	0	0	0	0	0	0	0
5	0.2.44.1.1.1	WS2_fa	1	36	0	0	0	0	0	36	0	0	0	0	0	0	0	0	0	0	0	0	0	0	0	0	0	0	0	0	0	0	0	0	0	0	0	0	0	0
6	0.2.44.1.1.1.1	WS2_ge	0	36	0	0	0	0	0	36	0	0	0	0	0	0	0	0	0	0	0	0	0	0	0	0	0	0	0	0	0	0	0	0	0	0	0	0	0	0
1	0.3	Eukaryota	1	3	0	0	0	0	1	0	1	0	0	0	1	0	0	0	0	0	0	0	0	0	0	0	0	0	0	0	0	0	0	0	0	0	0	0	0	0
2	0.3.1	Euglenozoa	1	3	0	0	0	0	1	0	1	0	0	0	1	0	0	0	0	0	0	0	0	0	0	0	0	0	0	0	0	0	0	0	0	0	0	0	0	0
3	0.3.1.1	Euglenida	1	3	0	0	0	0	1	0	1	0	0	0	1	0	0	0	0	0	0	0	0	0	0	0	0	0	0	0	0	0	0	0	0	0	0	0	0	0
4	0.3.1.1.1	Aphagea	1	3	0	0	0	0	1	0	1	0	0	0	1	0	0	0	0	0	0	0	0	0	0	0	0	0	0	0	0	0	0	0	0	0	0	0	0	0
5	0.3.1.1.1.1	Aphagea_fa	1	3	0	0	0	0	1	0	1	0	0	0	1	0	0	0	0	0	0	0	0	0	0	0	0	0	0	0	0	0	0	0	0	0	0	0	0	0
6	0.3.1.1.1.1.1	Distigma	0	3	0	0	0	0	1	0	1	0	0	0	1	0	0	0	0	0	0	0	0	0	0	0	0	0	0	0	0	0	0	0	0	0	0	0	0	0
1	0.4	unknown	1	41	1	1	3	0	0	2	0	2	1	0	2	2	2	0	0	2	4	2	1	0	1	1	3	0	1	0	2	2	0	2	0	1	2	1	0	0
2	0.4.1	unknown_unclassified	1	41	1	1	3	0	0	2	0	2	1	0	2	2	2	0	0	2	4	2	1	0	1	1	3	0	1	0	2	2	0	2	0	1	2	1	0	0
3	0.4.1.1	unknown_unclassified	1	41	1	1	3	0	0	2	0	2	1	0	2	2	2	0	0	2	4	2	1	0	1	1	3	0	1	0	2	2	0	2	0	1	2	1	0	0
4	0.4.1.1.1	unknown_unclassified	1	41	1	1	3	0	0	2	0	2	1	0	2	2	2	0	0	2	4	2	1	0	1	1	3	0	1	0	2	2	0	2	0	1	2	1	0	0
5	0.4.1.1.1.1	unknown_unclassified	1	41	1	1	3	0	0	2	0	2	1	0	2	2	2	0	0	2	4	2	1	0	1	1	3	0	1	0	2	2	0	2	0	1	2	1	0	0
6	0.4.1.1.1.1.1	unknown_unclassified	0	41	1	1	3	0	0	2	0	2	1	0	2	2	2	0	0	2	4	2	1	0	1	1	3	0	1	0	2	2	0	2	0	1	2	1	0	0
