# Supplementary material for: Metabarcoding reveals distinct microbiotypes in the giant clam Tridacna maxima
Source: Microbiome. 2020 Apr 21;8:57. doi: 10.1186/s40168-020-00835-8 (PMC7175534; doi:10.1186/s40168-020-00835-8)
Supplement: Supplementary file 5 — Additional file 4. Summary statistics of 16s DNA-based bacterial community composition of giant clams according to their groups. Based on subsampled sequences (n=8,411). G: groups; AVG: average; SD: standard deviation; PAT: P. damicornis, A. cytherea and T. maxima; AT: A. cytherea and T. maxima; T: T. maxima; 0: control; (1-3): experiment number; L: lagoon temperature; S: thermal stress; (1-4): sample number. [file 40168_2020_835_MOESM4_ESM.xlsx]

## Sheet: Feuil1
Additional file 4: Summary statistics of 16s DNA-based bacterial community composition of giant clams according to their groups. Based on subsampled sequences (n=8,411). G: groups; AVG: average; SD: standard deviation; PAT: P. damicornis, A. cytherea and T. maxima; AT: A. cytherea and T. maxima; T: T. maxima; 0: control; (1-3): experiment number; L: lagoon temperature; S: thermal stress; (1-4): s…
Microbiotype	Legend	No. of raw Sequences	No of sequences	No. of OTUs	invsimpson	chao
Md	AT1.S.1	17759	16961	295	2.41929	1530.13
Md	PAT1.S.1	11585	10968	277	3.9498	1847.49
Md	PAT1.S.3	9303	8911	218	6.28304	1489.75
Md	PAT1.S.4	18651	18290	296	12.7125	1260.14
Md	T1.L.1	27661	26959	196	8.28878	5803.33
Md AVG		16991.8	16417.8	256.4	6.73067	2386.17
Md SD		7168.06	7088.18	46.3821	4.02278	1921.68
M1	PAT1.L.2	16451	15520	1036	47.6955	1774.74
M1	PAT1.S.2	26894	26397	412	26.0309	1432.43
M1	PAT2.L.1	21643	21024	592	63.5783	1205.16
M1	PAT2.L.3	9597	9327	311	2.96638	1341.71
M1	T01.L.2	31499	30266	572	64.2193	1494.17
M1	T01.L.3	25355	22857	405	19.4157	1634.52
M1	T02.L.2	13583	13308	528	85.2554	2369.72
M1	T03.L.3	21356	20189	843	42.0573	1514.37
M1	T1.L.2	33733	33115	426	44.5079	2179.84
M1	T1.L.3	30631	29616	732	71.9291	1643.95
M1	T1.S.3	25349	24722	916	167.461	2241.27
M1	T2.S.1	12698	12296	622	81.0948	1372.72
M1	T2.S.3	21521	21243	334	17.8323	1665.66
M1 AVG		22331.5	21529.2	594.538	56.4649	1682.33
M1 SD		7583.72	7368.79	229.215	42.0182	366.363
M2	AT1.L.2	11047	10906	247	4.3329	3533.32
M2	AT1.S.2	10101	9952	260	2.95642	4083.51
M2	PAT2.L.2	16790	16571	198	3.91063	1942.01
M2	T03.L.1	19493	19019	456	6.82726	2204.33
M2	T03.L.2	23692	23192	367	16.6619	2485.51
M2	T2.L.2	26430	25853	290	13.2411	5515.17
M2 AVG		17925.5	17582.2	303	7.98836	3293.98
M2 SD		6600.94	6414.9	93.4709	5.64765	1362.58
M3	AT1.L.1	18831	18418	621	5.34508	4788.58
M3	AT1.L.3	12918	12487	431	7.90268	3548.17
M3	AT1.S.3	26714	25973	439	4.38861	2235.35
M3	PAT1.L.1	25933	25032	333	3.61943	1362.86
M3	PAT1.L.3	12566	12300	403	16.7421	2188.33
M3	T01.L.1	24284	23919	329	26.4122	2212.63
M3	T02.L.1	21937	21179	540	3.71343	3315.42
M3	T1.S.1	16984	16638	481	8.4472	1898.87
M3	T1.S.2	9191	9034	368	5.95725	4033.82
M3	T2.L.1	25858	23866	298	8.25181	2074.77
M3	T2.L.3	28681	28218	373	4.83066	5933.59
M3	T2.S.2	9381	9079	349	9.61777	3094.91
M3 AVG		19439.8	18845.2	413.75	8.76902	3057.27
M3 SD		7095.28	6831	95.1134	6.62709	1343.52
