# Supplementary material for: Metabarcoding reveals distinct microbiotypes in the giant clam Tridacna maxima
Source: Microbiome. 2020 Apr 21;8:57. doi: 10.1186/s40168-020-00835-8 (PMC7175534; doi:10.1186/s40168-020-00835-8)
Supplement: Supplementary file 9 — Additional file 8. 23s custom database. [file 40168_2020_835_MOESM8_ESM.xlsx]

## Sheet: Feuil1
Additional file 8 : 23s custom database
>KP761345.1A13
AATAACGACCTGCATGAAACATAGAACGATTCGATAGCTGTCTTGCACACACATCATGGTAAAATATTCATCAGTACAAAGAATATGCTGGTGAACACTAAAGGACAAAAAGACCCTCTGAAGCTTTATAGGGATAAAATCTAGTACACATCCCGTTTATAAGCTGATGGCCCCAAGAAGCGAGTAAACACAAACTGTTTAATTGGGGCGATAAGCTTATCTAATCCACCTAAGGTGAACAAAGCCATCCAATGAGCCCAACTAATAAGTGCAAAGATACATGTTTCGCTTAATGGCCCAAGAAGTCCTTCCCAGTATTTAAATGCTATCTTAATGAGCTTAAAATTAATCTACCAACACCAAGCTACTCTACGGATAACAGGCTTAATTTCGGCAATA…
>KP761341.1
GGCTGTAACTATAACGGTCCTAAGGTAGCAAATTTCCTTGTCGTCCTAATAACGACCTGCATGAAACATAGAACGATTCGATAGCTGTCTTGCACACACATCATGGTAAAATATTCATCAGTACAAAGAATATGCTGGTGAACACTAAAGGACAAAAAGACCCTCTGAAGCTTTATAGGGATAAAATCTAGTACACATCCCGTTTATAAGCTGATGGCCCCAAGAAGCGAGTAAACACAAACTGTTTAATTGGGGCGATAAGCTTATCTAATCCACCTAAGGTGAACAAAGCCATCCAATGAGCCCAACTAATAAGTGCAAAGATACATGTTTCGCTTAATGGCCCAAGAAGTCCTTCCCAGTATTTAAATGCTATCTTAATGAGCTTAAAATTAATCT…
>KF740695.1A3
GTAAAACGACGGCTGTAACTATAACGGTCCTAAGGTAGCAAATTTCCTTGTCGTCCTAATAACGACCTGCATGAAACATAGAACGATTCGATAGCTGTCTTGCACACACATCATGGTAAAATATTCATCAGTACAAAGAATATGCTGGTGAGCTAAGACCACAATAAAGGACAAAAAGACCCTCTGAAGCTTTATAGGGATAAAATCTAGTACACATCCAGGCGTTTGTATACAAGGTGATGGCCCCAAGAAGCGAGACGATGACGATAAAGAGCCAGAAGATGCAGCGTGGTAAACACAAGACTGTTTAATTGGGGCGATAAGCTTATCTAATCCACCTAAGGTGAACAAAGCCATCCAATGGAGCCCAACTAATAAGTGCAAAGATACATGTTTCGC…
>KX812428.1A4
TAAGGTAGCAAATTTCCTTGTCGTCCTAATAACGACCTGCATGAAACATAGAACGATTCGATAGCTGTCTTGCACACACATCATGGTAAAATATTCATCAGTACAAAGAATATGCTGGCTCGCTAAGACCACACTAAAGGACAAAAAGACCCTCTGAAGCTTTATAGGGATAAAATCTAGTACACATCCAGGCGTTTATAAGCTGATGGCCCCAAGAAGCGAGACGATGACGATAAAGAGCCAGAAGATGCAGCGTGGTAAAACAAGACTGTTTAATTGGGGCGATAAGCTTATCTAATCCACCTAAGGTGAACAAAGCCATCCAATGAGCCCAACTAATAAGTGCAAAGATACATGTTTCGCTTAATGGCCCAAGAAGTCCTTGCCAGTATTTAAATG…
>KX812427.1A4
CTATAACGGTCCTAAGGTAGCAAATTTCCTTGTCGTCCTAATAACGACCTGCATGAAACATAGAACGATTCGATAGCTGTCTTGCACACACATCATGGTAAAATATTCATCAGTACAAAGAATATGCTGGTGAGCTAAGACCACACTAAAGGACAAAAAGACCCTCTGAAGCTTTATAGGGATAAAATCTAGTACACATCCAGGCGTTTATAAGCTGATGGCCCCAAGAAGCGAGACGATGACGATAAAGAGCCAGAAGATGCAGCGTGGTAAACACAAGACTGTTTAATTGGGGCGATAAGCTTATCTAATCCACCTAAGGTGAACAAAGCCATCCAATGAGCCCAACTAATAAGTGCAAAGATACATGTTTCGCTTAATGGCCCAAGAAGTCCTTCC…
>KX812426.1A4
GTAAAACGACGGCTGTAACTATAACGGTCCTAAGGTAGCAAATTTCCTTGTCGTCCTAATAACGACCTGCATGAAACATAGAACGATTCGATAGCTGTCTTGCACACACATCATGGTAAAATATTCATCAGTACAAAGAATATGCTGGTGAGCTAAGACCACACTAAAGGACAAAAAGACCCTCTGAAGCTTTATAGGGATAAAATCTAGTACACATCCAGGCGTTTATAAGCTGATGGCCCCAAGAAGCGAGACGATGACGATAAAGAGCCAGAAGATGCAGCGTGGTAAACACAAGACTGTTTAATTGGGGCGATAAGCTTATCTAATCCACCTAAGGTGAACAAAGCCATCCAATGAGCCCAACTAATAAGTGCAAAGATACATGTTTCGCTTAAT…
>KX812425.1A4
CTATAACGGTCCTAAGGTAGCAAATTTCCTTGTCGTCCTAATAACGACCTGCATGAAACATAGAACGATTCGATAGCTGTCTTGCACACACATCATGGTAAAATATTCATCAGTACAAAGAATATGCTGGTGAGCTAAGACCACACTAAAGGACAAAAAGACCCTCTGAAGCTTTATAGGGATAAAATCTAGTACACATCCAGGCGTTTATAAGCTGATGGCCCCAAGAAGCGAGACGATGACGATAAAGAGCCAGAAGATGCAGCGTGGTAAACACAAGACTGTTTAATTGGGGCGATAAGCTTATCTAATCCACCTAAGGTGAACAAAGCCATCCAATGAGCCCAACTAATAAGTGCAAAGATACATGTTTCGCTTAATGGCCCAAGAAGTCCTTCC…
>KX812424.1A4
CTATAACGGTCCTAAGGTAGCAAATTTCCTTGTCGTCCTAATAACGACCTGCATGAAACATAGAACGATTCGATAGCTGTCTTGCACACACATCATGGTAAAATATTCATCAGTACAAAGAATATGCTGGTGAGCTAAGACCACACTAAAGGACAAAAAGACCCTCTGAAGCTTTATAGGGATAAAATCTAGTACACATCCAGGCGTTTATAAGCTGATGGCCCCAAGAAGCGAGACGATGACGATAAAGAGCCAGAAGATGCAGCGTGGTAAACACAAGACTGTTTAATTGGGGCGATAAGCTTATCTAATCCACCTAAGGTGAACAAAGCCATCCAATGAGCCCAACTAATAAGTGCAAAGATACATGTTTCGCTTAATGGCCCAAGAAGTCCTTCC…
>KX812423.1A4
CTATAACGGTCCTAAGGTAGCAAATTTCCTTGTCGTCCTAATAACGACCTGCATGAAACATAGAACGATTCGATAGCTGTCTTGCACACACATCATGGTAAAATATTCATCAGTACAAAGAATATGCTGGCTCGCTAAGACCACACTAAAGGACAAAAAGACCCTCTGAAGCTTTATAGGGATAAAATCTAGTACACATCCAGGCGTTTATAAGCTGATGGCCCCAAGAAGCGAGACGATGACGATAAAGAGCCAGAAGATGCAGCGTGGTAAACACAAGACTGTTTAATTGGGGCGATAAGCTTATCTAATCCACCTAAGGTGAACAAAGCCATCCAATGAGCCCAACTAATAAGTGCAAAGATACATGTTTCGCTTAATGGCCCAAGAAGTCCTTCC…
>KX812422.1A4
CTATAACGGTCCTAAGGTAGCAAATTTCCTTGTCGTCCTAATAACGACCTGCATGAAACATAGAACGATTCGATAGCTGTCTTGCACACACATCATGGTAAAATATTCATCAGTACAAAGAATATGCTGGTGAGCTAAGACCACACTAAAGGACAAAAAGACCCTCTGAAGCTTTATAGGGATAAAATCTAGTACACATCCAGGCGTTTATAAGCTGATGGCCCCAAGAAGCGAGACGATGACGATAAAGAGCCAGAAGATGCAGCGTGGTAAACACAAGACTGTTTAATTGGGGCGATAAGCTTATCTAATCCACCTAAGGTGAACAAAGCCATCCAATGAGCCCAACTAATAAGTGCAAAGATACATGTTTCGCTTAATGGCCCAAGAAGTCCTTCC…
>KX812421.1A4
GTAAAACGACGGCTGTAACTATAACGGTCCTAAGGTAGCAAATTTCCTTGTCGTCCTAATAACGACCTGCATGAAACATAGAACGATTCGATAGCTGTCTTGCACACACATCATGGTAAAATATTCATCAGTACAAAGAATATGCTGGTGAGCTAAGACCACACTAAAGGACAAAAAGACCCTCTGAAGCTTTATAGGGATAAAATCTAGTACACATCCAGGCGTTTATAAGCTGATGGCCCCAAGAAGCGAGACGATGACGATAAAGAGCCAGAAGATGCAGCGTGGTAAACACAAGACTGTTTAATTGGGGCGATAAGCTTATCTAATCCACCTAAGGTGAACAAAGCCATCCAATGAGCCCAACTAATAAGTGCAAAGATACATGTTTCGCTTAAT…
>KX812420.1A4
GTAAAACGACGGCTGTAACTATAACGGTCCTAAGGTAGCAAATTTCCTTGTCGTCCTAATAACGACCTGCATGAAACATAGAACGATTCGATAGCTGTCTTGCACACACATCATGGTAAAATATTCATCAGTACAAAGAATATGCTGGTGAGCTAAGACCACACTAAAGGACAAAAAGACCCTCTGAAGCTTTATAGGGATAAAATCTAGTACACATCCAGGCGTTTATAAGCTGATGGCCCCAAGAAGCGAGACGATGACGATAAAGAGCCAGAAGATGCAGCGTGGTAAACACAAGACTGTTTAATTGGGGCGATAAGCTTATCTAATCCACCTAAGGTGAACAAAGCCATCCAATGAGCCCAACTAATAAGTGCAAAGATACATGTTTCGCTTAAT…
>KX812419.1A4
GTAAAACGACGGCTGTAACTATAACGGTCCTAAGGTAGCAAATTTCCTTGTCGTCCTAATAACGACCTGCATGAAACATAGAACGATTCGATAGCTGTCTTGCACACACATCATGGTAAAATATTCATCAGTACAAAGAATATGCTGGTGAGCTAAGACCACACTAAAGGACAAAAAGACCCTCTGAAGCTTTATAGGGATAAAATCTAGTACACATCCAGGCGTTTATAAGCTGATGGCCCCAAGAAGCGAGACGATGACGATAAAGAGCCAGAAGATGCAGCGTGGTAAACACAAGACTGTTTAATTGGGGCGATAAGCTTATCTAATCCACCTAAGGTGAACAAAGCCATCCAATGAGCCCAACTAATAAGTGCAAAGATACATGTTTCGCTTAAT…
>KX812418.1A4
GTAAAACGACGGCTGTAACTATAACGGTCCTAAGGTAGCAAATTTCCTTGTCGTCCTAATAACGACCTGCATGAAACATAGAACGATTCGATAGCTGTCTTGCACACACATCATGGTAAAATATTCATCAGTACAAAGAATATGCTGGTGAGCTAAGACCACACTAAAGGACAAAAAGACCCTCTGAAGCTTTATAGGGATAAAATCTAGTACACATCCAGGCGTTTATAAGCTGATGGCCCCAAGAAGCGAGACGATGACGATAAAGAGCCAGAAGATGCAGCGTGGTAAACACAAGACTGTTTAATTGGGGCGATAAGCTTATCTAATCCACCTAAGGTGAACAAAGCCATCCAATGAGCCCAACTAATAAGTGCAAAGATACATGTTTCGCTTAAT…
>KX812417.1A4
GTAAAACGACGGCTGTAACTATAACGGTCCTAAGGTAGCAAATTTCCTTGTCGTCCTAATAACGACCTGCATGAAACATAGAACGATTCGATAGCTGTCTTGCACACACATCATGGTAAAATATTCATCAGTACAAAGAATATGCTGGCTCGCTAAGACCACACTAAAGGACAAAAAGACCCTCTGAAGCTTTATAGGGATAAAATCTAGTACACATCCAGGCGTTTATAAGCTGATGGCCCCAAGAAGCGAGACGATGACGATAAAGAGCCAGAAGATGCAGCGTGGTAAAACAAGACTGTTTAATTGGGGCGATAAGCTTATCTAATCCACCTAAGGTGAACAAAGCCATCCAATGAGCCCAACTAATAAGTGCAAAGATACATGTTTCGCTTAATG…
>KX812416.1A4
GTAAAACGACGGCTGTAACTATAACGGTCCTAAGGTAGCAAATTTCCTTGTCGTCCTAATAACGACCTGCATGAAACATAGAACGATTCGATAGCTGTCTTGCACACACATCATGGTAAAATATTCATCAGTACAAAGAATATGCTGGCTCGCTAAGACCACACTAAAGGACAAAAAGACCCTCTGAAGCTTTATAGGGATAAAATCTAGTACACATCCAGGCGTTTATAAGCTGATGGCCCCAAGAAGCGAGACGATGACGATAAAGAGCCAGAAGATGCAGCGTGGTAAAACAAGACTGTTTAATTGGGGCGATAAGCTTATCTAATCCACCTAAGGTGAACAAAGCCATCCAATGAGCCCAACTAATAAGTGCAAAGATACATGTTTCGCTTAATG…
>KX812415.1A4
GTAAAACGACGGCTGTAACTATAACGGTCCTAAGGTAGCAAATTTCCTTGTCGTCCTAATAACGACCTGCATGAAACATAGAACGATTCGATAGCTGTCTTGCACACACATCATGGTAAAATATTCATCAGTACAAAGAATATGCTGGCTCGCTAAGACCACACTAAAGGACAAAAAGACCCTCTGAAGCTTTATAGGGATAAAATCTAGTACACATCCAGGCGTTTATAAGCTGATGGCCCCAAGAAGCGAGACGATGACGATAAAGAGCCAGAAGATGCAGCGTGGTAAAACAAGACTGTTTAATTGGGGCGATAAGCTTATCTAATCCACCTAAGGTGAACAAAGCCATCCAATGAGCCCAACTAATAAGTGCAAAGATACATGTTTCGCTTAATG…
>KX812408.1A1
GGCTGTAACTATAACGGTCCTAAGGTAGCAAATTTCCTTGTCGTCCTAATAACGACCTGCATGAAACATAGAACGATTCGATAGCTGTCTTGCACACACATCATGGTAAAATATTCATCAGTACAAAGAATATGCTGGTGAGCTAAGACCACACTAAAGGACAAAAAGACCCTCTGAAGCTTTATAGGGATAAAATCTAGTACACATCCAGGCGTTTATAAGCTGATGGCCCCAAGAAGCGAGACGATGACGATAAAGAGCCAGAAGATGCAGCGTGGTAAACACAAGACTGTTTAATTGGGGCGATAAGCTTATCTAATCCACCTAAGGTGAACAAAGCCATCCAATGAGCCCAACTAATAAGTGCAAAGATACATGTTTCGCTTAATGGCCCAAGAA…
>KF740696.1A4
GTAAAACGACGGCTGTAACTATAACGGTCCTAAGGTAGCAAATTTCCTTGTCGTCCTAATAACGACCTGCATGAAACATAGAACGATTCGATAGCTGTCTTGCACACACATCATGGTAAAATATTCATCAGTACAAAGAATATGCTGGTGAGCTAAGACCACACTAAAGGACAAAAAGACCCTCTGAAGCTTTATAGGGATAAAATCTAGTACACATCCAGGCGTTTATAAGCTGATGGCCCCAAGAAGCGAGACGATGACGATAAAGAGCCAGAAGATGCAGCGTGGTAAACACAAGACTGTTTAATTGGGGCGATAAGCTTATCTAATCCACCTAAGGTGAACAAAGCCATCCAATGAGCCCAACTAATAAGTGCAAAGATACATGTTTCGCTTAAT…
>JN558028.1A13
GACGGCTGTAACTATAACGGTCCTAAGGTAGCAAATTTCCTTGTCGTCCTAATAACGACCTGCATGAAACATAGAACGATTCGATAGCTGTCTTGCACACACATCATGGTAAAATATTCATCAGTACAAAGAATATGCTGGTGAGCTAAGACCACACTAAAGGACAAAAAGACCCTCTGAAGCTTTATAGGGATAAAATCTAGTACACATCCAGGCGTTTATAAGCTGATGGCCCCAAGAAGCGAGACGATGACGATAAAGAGCCAGAAGATGCAGCGTGGTAAACACAAGACTGTTTAATTGGGGCGATAAGCTTATCTAATCCACCTAAGGTGAACAAAGCCATCCAATGAGCCCAACTAATAAGTGCAAAGATACATGTTTCGCTTAATGGCCCAA…
>JN558027.1A13
GACGGCTGTAACTATAACGGTCCTAAGGTAGCAAATTTCCTTGTCGTCCTAATAACGACCTGCATGAAACATAGAACGATTCGATAGCTGTCTTGCACACACATCATGGTAAAATATTCATCAGTACAAAGAATATGCTGGTGAGCTAAGACCACACTAAAGGACAAAAAGACCCTCTGAAGCTTTATAGGGATAAAATCTAGTACACATCCAGGCGTTTATAAGCTGATGGCCCCAAGAAGCGAGACGATGACGATAAAGAGCCAGAAGATGCAGCGTGGTAAACACAAGACTGTTTAATTGGGGCGATAAGCTTATCTAATCCACCTAAGGTGAACAAAGCCATCCAATGAGCCCAACTAATAAGTGCAAAGATACATGTTTCGCTTAATGGCCCAA…
>KM508797.1C1
CGACCTGCATGAAACATAGAACGATTCGATAGCTGTCTTGCACACACATCATGGTAAAATATTCATCAGTACGAATAATATGCTGACTAAAGTTTATTAACACTAAAGGACAAAAAGACCCTCTGAAGCTTTATAGGGATAAAACTTGGGTAACATTCTCAATACAAATATTCTTATTGCATGCCAGCTAAAGTAGTAAATTATTGGTTTTCTCCTAAGACCACTGTTTAATTGGGGCGATAACCTTATCAACAGCCACCTAAGGTGAACAAAGCGATACAAGGATCCTAAACTTTTGACCAACTAATAAGTGCAAAGATACATGTTTCGCTTAATGGCCCAACAAGTCCTTCCCAGTACTTAAATGCTATCTTAATGAGCTTTAAATTAATTTACCCG…
>KM508798.1C1
CGACCTGCATGAAACATAGAACGATTCGATAGCTGTCTTGCACACACATCATGGTAAAATATTCATCAGTACGAATAATATGCTGACTAAAGTTTATTAACACTAAAGGACAAAAAGACCCTCTGAAGCTTTATAGGGATAAAACTTGGGTAACATTCTCAATACAAATATTCTTATTGCATGCCAGCTAAAGTAGTAAATTATTGGTTTTCTCCTAAGACCACTGTTTAATTGGGGCGATAACCTTATCAACAGCCACCTAAGGTGAACAAAGCGATACAAGGATCCTAAACTTTTGACCAACTAATAAGTGCAAAGATACATGTTTCGCTTAATGGCCCAACAAGTCCTTCCCAGTACTTAAATGCTATCTTAATGAGCTTTAAATTAATTTACCCG…
>KM508799.1C1
CGACCTGCATGAAACATAGAACGATTCGATAGCTGTCTTGCACACACATCATGGTAAAATATTCATCAGTACGAATAATATGCTGACTAAAGTTTATTAACACTAAAGGACAAAAAGACCCTCTGAAGCTTTATAGGGATAAAACTTGGGTAACATTCTCAATACAAATATTCTTATTGCATGCCAGCTAAAGTAGTAAATTATTGGTTTTCTCCTAAGACCACTGTTTAATTGGGGCGATAACCTTATCAACAGCCACCTAAGGTGAACAAAGCGATACAAGGATCCTAAACTTTTGACCAACTAATAAGTGCAAAGATACATGTTTCGCTTAATGGCCCAACAAGTCCTTCCCAGTACTTAAATGCTATCTTAATGAGCTTTAAATTAATTTACCCG…
>KM508800.1C1
CGACCTGCATGAAACATAGAACGATTCGATAGCTGTCTTGCACACACATCATGGTAAAATATTCATCAGTACGAATAATATGCTGACTAAAGTTTATTAACACTAAAGGACAAAAAGACCCTCTGAAGCTTTATAGGGATAAAACTTGGGTAACATTCTCAATACAAATATTCTTATTGCATGCCAGCTAAAGTAGTAAATTATTGGTTTTCTCCTAAGACCACTGTTTAATTGGGGCGATAACCTTATCAACAGCCACCTAAGGTGAACAAAGCGATACAAGGATCCTAAACTTTTGACCAACTAATAAGTGCAAAGATACATGTTTCGCTTAATGGCCCAACAAGTCCTTCCCAGTACTTAAATGCTATCTTAATGAGCTTTAAATTAATTTACCCG…
>KM508801.1C1
CGACCTGCATGAAACATAGAACGATTCGATAGCTGTCTTGCACACACATCATGGTAAAATATTCATCAGTACGAATAATATGCTGACTAAAGTTTATTAACACTAAAGGACAAAAAGACCCTCTGAAGCTTTATAGGGATAAAACTTGGGTAACATTCTCAATACAAATATTCTTATTGCATGCCAGCTAAAGTAGTAAATTATTGGTTTTCTCCTAAGACCACTGTTTAATTGGGGCGATAACCTTATCAACAGCCACCTAAGGTGAACAAAGCGATACAAGGATCCTAAACTTTTGACCAACTAATAAGTGCAAAGATACATGTTTCGCTTAATGGCCCAACAAGTCCTTCCCAGTACTTAAATGCTATCTTAATGAGCTTTAAATTAATTTACCCG…
>KM508802.1C1
CGACCTGCATGAAATATAGAACGATTCGATAGCTGTCTTGCACACACATCATGGTAAAATATTCATCAGTACGAATAATATGCTGACTAAAGTTTATTAACACTAAAGGACAAAAAGACCCTCTGAAGCTTTATAGGGATAAAACTTGGGTAACATTCTCAATACAAATATTCTTATTGCATGCCAGCTAAAGTAGTAAATTATTGGTTTTCTCCTAAGACCACTGTTTAATTGGGGCGATAACCTTATCAACAGCCACCTAAGGTGAACAAAGCGATACAAGGATCCTAAACTTTTGACCAACTAATAAGTGCAAAGATACATGTTTCGCTTAATGGCCCAACAAGTCCTTCCCAGTACTTAAATGCTATCTTAATGAGCTTTAAATTAATTTACCCG…
>KM508803.1C1
CGACCTGCATGAAACATAGAACGATTCGATAGCTGTCTTGCACACACATCATGGTAAAATATTCATCAGTACGAATAATATGCTGACTAAAGTTTATTAACACTAAAGGACAAAAAGACCCTCTGAAGCTTTATAGGGATAAAACTTGGGTAACATTCTCAATACAAATATTCTTATTGCATGCCAGCTAAAGTAGTAAATTATTGGTTTTCTCCTAAGACCACTGTTTAATTGGGGCGATAACCTTATCAACAGCCACCTAAGGTGAACAAAGCGATACAAGGATCCTAAACTTTTGACCAACTAATAAGTGCAAAGATACATGTTTCGCTTAATGGCCCAACAAGTCCTTCCCAGTACTTAAATGCTATCTTAATGAGCTTTAAATTAATTTACCCG…
>KM508804.1C1
CGACCTGCATGAAACATAGAACGATTCGATAGCTGTCTTGCACACACATCATGGTAAAATATTCATCAGTACGAATAATATGCTGACTAAAGTTTATTAACACTAAAGGACAAAAAGACCCTCTGAAGCTTTATAGGGATAAAACTTGGGTAACATTCTCAATACAAATATTCTTATTGCATGCCAGCTAAAGTAGTAAATTATTGGTTTTCTCCTAAGACCACTGTTTAATTGGGGCGATAACCTTATCAACAGCCACCTAAGGTGAACAAAGCGATACAAGGATCCTAAACTTTTGACCAACTAATAAGTGCAAAGATACATGTTTCGCTTAATGGCCCAACAAGTCCTTCCCAGTACTTAAATGCTATCTTAATGAGCTTTAAATTAATTTACCCG…
>KM508805.1C1
CGACCTGCATGAAACATAGAACGATTCGATAGCTGTCTTGCACACACATCATGGTAAAATATTCATCAGTACGAATAATATGCTGACTAAAGTTTATTAACACTAAAGGACAAAAAGACCCTCTGAAGCTTTATAGGGATAAAACTTGGGTAACATTCTCAATACAAATATTCTTATTGCATGCCAGCTAAAGTAGTAAATTATTGGTTTTCTCCTAAGACCACTGTTTAATTGGGGCGATAACCTTATCAACAGCCACCTAAGGTGAACAAAGCGATACAAGGATCCTAAACTTTTGACCAACTAATAAGTGCAAAGATACATGTTTCGCTTAATGGCCCAACAAGTCCTTCCCAGTACTTAAATGCTATCTTAATGAGCTTTAAATTAATTTACCCG…
>KM508806.1C1
CGACCTGCATGAAACATAGAACGATTCGATAGCTGTCTTGCACACACATCATGGTAAAATATTCATCAGTACGAATAATATGCTGACTAAAGTTTATTAACACTAAAGGACAAAAAGACCCTCTGAAGCTTTATAGGGATAAAACTTGGGTAACATTCTCAATACAAATATTCTTATTGCATGCCAGCTAAAGTAGTAAATTATTGGTTTTCTCCTAAGACCACTGTTTAATTGGGGCGATAACCTTATCAACAGCCACCTAAGGTGAACAAAGCGATACAAGGATCCTAAACTTTTGACCAACTAATAAGTGCAAAGATACATGTTTCGCTTAATGGCCCAACAAGTCCTTCCCAGTACTTAAATGCTATCTTAATGAGCTTTAAATTAATTTACCCG…
>KM508807.1C1
CGACCTGCATGAAACATAGAACGATTCGATAGCTGTCTTGCACACACATCATGGTAAAATATTCATCAGTACGAATAATATGCTGACTAAAGTTTATTAACACTAAAGGACAAAAAGACCCTCTGAAGCTTTATAGGGATAAAACTTGGGTAACATTCTCAATACAAATATTCTTATTGCATGCCAGCTAAAGTAGTAAATTATTGGTTTTCTCCTAAGACCACTGTTTAATTGGGGCGATAACCTTATCAACAGCCACCTAAGGTGAACAAAGCGATACAAGGATCCTAAACTTTTGACCAACTAATAAGTGCAAAGATACATGTTTCGCTTAATGGCCCAACAAGTCCTTCCCAGTACTTAAATGCTATCTTAATGAGCTTTAAATTAATTTACCCG…
>KM508808.1C1
CGACCTGCATGAAACATAGAACGATTCGATAGCTGTCTTGCACACACATCATGGTAAAATATTCATCAGTACGAATAATATGCTGACTAAAGTTTATTAACACTAAAGGACAAAAAGACCCTCTGAAGCTTTATAGGGATAAAACTTGGGTAACATTCTCAATACAAATATTCTTATTGCATGCCAGCTAAAGTAGTAAATTATTGGTTTTCTCCTAAGACCACTGTTTAATTGGGGCGATAACCTTATCAACAGCCACCTAAGGTGAACAAAGCGATACAAGGATCCTAAACTTTTGACCAACTAATAAGTGCAAAGATACATGTTTCGCTTAATGGCCCAACAAGTCCTTCCCAGTACTTAAATGCTATCTTAATGAGCTTTAAATTAATTTACCCG…
>KM508809.1C1
CGACCTGCATGAAACATAGAACGATTCGATAGCTGTCTTGCACACACATCATGGTAAAATATTCATCAGTACGAATAATATGCTGACTAAAGTTTATTAACACTAAAGGACAAAAAGACCCTCTGAAGCTTTATAGGGATAAAACTTGGGTAACATTCTCAATACAAATATTCTTATTGCATGCCAGCTAAAGTAGTAAATTATTGGTTTTCTCCTAAGACCACTGTTTAATTGGGGCGATAACCTTATCAACAGCCACCTAAGGTGAACAAAGCGATACAAGGATCCTAAACTTTTGACCAACTAATAAGTGCAAAGATACATGTTTCGCTTAATGGCCCAACAAGTCCTTCCCAGTACTTAAATGCTATCTTAATGAGCTTTAAATTAATTTACCCG…
>KM508810.1C1
CGACCTGCATGAAACATAGAACGATTCGATAGCTGTCTTGCACACACATCATGGTAAAATATTCATCAGTACGAATAATATGCTGACTAAAGTTTATTAACACTAAAGGACAAAAAGACCCTCTGAAGCTTTATAGGGATAAAACTTGGGTAACATTCTCAATACAAATATTCTTATTGCATGCCAGCTAAAGTAGTAAATTATTGGTTTTCTCCTAAGACCACTGTTTAATTGGGGCGATAACCTTATCAACAGCCACCTAAGGTGAACAAAGCGATACAAGGATCCTAAACTTTTGACCAACTAATAAGTGCAAAGATACATGTTTCGCTTAATGGCCCAACAAGTCCTTCCCAGTACTTAAATGCTATCTTAATGAGCTTTAAATTAATTTACCCG…
>KM508796.1C1
CGACCTGCATGAAACATAGAACGATTCGATAGCTGTCTTGCACACACATCATGGTAAAATATTCATCAGTACGAATAATATGCTGACTAAAGTTTATTAACACTAAAGGACAAAAAGACCCTCTGAAGCTTTATAGGGATAAAACTTGGGTAACATTCTCAATACAAATATTCTTATTGCATGCCAGCTAAAGTAGTAAATTATTGGTTTTCTCCTAAGACCACTGTTTAATTGGGGCGATAACCTTATCAACAGCCACCTAAGGTGAACAAAGCGATACAAGGATCCTAAACTTTTGACCAACTAATAAGTGCAAAGATACATGTTTCGCTTAATGGCCCAACAAGTCCTTCCCAGTACTTAAATGCTATCTTAATGAGCTTTAAATTAATTTACCCG…
>EF140805.1C2
TAAGGTAGCAAATTTCCTTGTCGTCCTAATAACGACCTGCATGAAACATAGAACGATTCGATAGCTGTCTTGCACACACATCATGGTAAAATATTCATCAGTACGAACAATATGCTGACTAAAGTTTATTAACACTAAAGGACAAAAAGACCCTCTGAAGCTTTATAGGGATAAAACTTGGGTAACATTCTCAATACAAATATTCTTATTGCATGCCAGCTAAAGTAGTAAATTATTGGTTTTCTCCTAAGACCACTGTTTAATTGGGGCGATAACCTTATCAACAGCCACCTAAGGTGAACAAAGCGATACAAGGATCCTAAACTTTTGACCAACTAATAAGTGCAAAGATACATGTTTCGCTTAATGGCCCAACAAGTCTTTCCCAGTACTTAAATG…
>EF140804.1C1
GGCTGTAACTATAACGGTCCTAAGGTAGCAAATTTCCTTGTCGTCCTAATAACGACCTGCATGAAACATAGAACGATTCGATAGCTGTCTTGCACACACATCATGGTAAAATATTCATCAGTACGAATAATATGCTGACTAAAGTTTATTAACACTAAAGGACAAAAAGACCCTCTGAAGCTTTATAGGGATAAAACTTGGGTAACATTCTCAATACAAATATTCTTATTGCATGCCAGCTAAAGTAGTAAATTATTGGTTTTCTCCTAAGACCACTGTTTAATTGAGGCGATAACCTTATCAACAGCCACCTAAGGTGAACAAAGCGATACAAGGATCCTAAACTTTTGACCAACTAATAAGTGCAAAGATACATGTTTCGCTTAATGGCCCAACAAG…
>EF140806.1C2
TAAGGTAGCAAATTTCCTTGTCGTCCTAATAACGACCTGCATGAAACATAGAACGATTCGATAGCTGTCTTGCACACACATCATGGTAAAATATTCATCAGTACGAATAATATGCTGACTAAAGTTTATTAACACTAAAGGACAAAAAGACCCTCTGAAGCTTTATAGGGATAAAACTTGGGTAACATTCTCAATACAAATATTCTTATTGCATGCCAGCTAAAGTAGTAAATTATTGGTTTTCTCCTAAGACCACTGTTTAATTGGGGCGATAACCTTATCAACAGCCACCTAAGGTGAACAAAGCGATACAAGGATCCTAAACTTTTGACCAACTAATAAGTGCAAAGATACATGTTTCGCTTAATGGCCCAACAAGTCTTTCCCAGTACTTAAATG…
>KJ806139.1C12
GTCCTAAGGTAGCAAATTTCCTTGTCGTCCTAATAACGACCTGCATGAAACATAGAACGATTCGATAGCTGTCTTGCACACACATCATGGTAAAATATTCATCAGTACGAATAATATGCTGACTAAAGTTTATTAACACTAAAGGACAAAAAGACCCTCTGAAGCTTTATAGGGATAAAACTTGGGTAACATTCTCAATACAAATATTCTTATTGCATGCCAGCTAAAGTAGTAAATTATTGGTTTTCTCCTAAGACCACTGTTTAATTGGGGCGATAACCTTATCAACAGCCACCTAAGGTGAACAAAGCGATACAAGGATCCTAAACTTTTGACCAACTAATAAGTGCAAAGATACATGTTTCGCTTAATGGCCCAACAAGTCTTTCCCAGTACTTA…
>KJ806138.1C11
GTCCTAAGGTAGCAAATTTCCTTGTCGTCCTAATAACGACCTGCATGAAACATAGAACGATTCGATAGCTGTCTTGCACACACATCATGGTAAAATATTCATCAGTACGAATAATATGCTGACTAAAGTTTATTAACACTAAAGGACAAAAAGACCCTCTGAAGCTTTATAGGGATAAAACTTGGGTAACATTCTCAATACAAATATTCTTATTGCATGCCAGCTAAAGTAGTAAATTATTGGTTTTCTCCTAAGACCACTGTTTAATTGGGGCGATAACCTTATCAACAGCCACCTAAGGTGAACAAAGCGATACAAGGATCCTAAACTTTTGACCAACTAATAAGTGCAAAGATACATGTTTCGCTTAATGGCCCAACAAGTCTTTCCCAGTACTTA…
>KJ806137.1C9
GTCCTAAGGTAGCAAATTTCCTTGTCGTCCTAATAACGACCTGCATGAAACATAGAACGATTCGATAGCTGTCTTGCACACACATCATGGTAAAATATTCATCAGTACGAATAATATGCTGACTAAAGTTTATTAACACTAAAGGACAAAAAGACCCTCTGAAGCTTTATAGGGATAAAACTTGGGTAACATTCTCAATACAAATATTCTTATTGCATGCCAGCTAAAGTAGTAAATTATTGGTTTTCTCCTAAGACCACTGTTTAATTGGGGCGATAACCTTATCAACAGCCACCTAAGGTGAACAAAGCGATACAAGGATCCTAAACTTTTGACCAACTAATAAGTGCAAAGATACATGTTTCGCTTAATGGCCCAACAAGTCTTTCCCAGTACTTA…
>KJ806136.1C8
GTCCTAAGGTAGCAAATTTCCTTGTCGTCCTAATAACGACCTGCATGAAACATAGAACGATTCGATAGCTGTCTTGCACACACATCATGGTAAAATATTCATCAGTACGAATAATATGCTGACTAAAGTTTATTAACACTAAAGGACAAAAAGACCCTCTGAAGCTTTATAGGGATAAAACTTGGGTAACATTCTCAATACAAATATTCTTATTGCATGCCAGCTAAAGTAGTAAATTATTGGTTTTCTCCTAAGACCACTGTTTAATTGGGGCGATAACCTTATCAACAGCCACCTAAGGTGAACAAAGCGATACAAGGATCCTAAACTTTTGACCAACTAATAAGTGCAAAGATACATGTTTCGCTTAATGGCCCAACAAGTCTTTCCCAGTACTTA…
>KJ806135.1C6
GTCCTAAGGTAGCAAATTTCCTTGTCGTCCTAATAACGACCTGCATGAAACATAGAACGATTCGATAGCTGTCTTGCACACACATCATGGTAAAATATTCATCAGTACGAATAATATGCTGACTAAAGTTTATTAACACTAAAGGACAAAAAGACCCTCTGAAGCTTTATAGGGATAAAACTTGGGTAACATTCTCAATACAAATATTCTTATTGCATGCCAGCTAAAGTAGTAAATTATTGGTTTTCTCCTAAGACCACTGTTTAATTGGGGCGATAACCTTATCAACAGCCACCTAAGGTGAACAAAGCGATACAAGGATCCTAAACTTTTGACCAACTAATAAGTGCAAAGATACATGTTTCGCTTAATGGCCCAACAAGTCTTTCCCAGTACTTA…
>KJ806134.1C4
GTCCTAAGGTAGCAAATTTCCTTGTCGTCCTAATAACGACCTGCATGAAACATAGAACGATTCGATAGCTGTCTTGCACACACATCATGGTAAAATATTCATCAGTACGAATAATATGCTGACTAAAGTTTATTAACACTAAAGGACAAAAAGACCCTCTGAAGCTTTATAGGGATAAAACTTGGGTAACATTCTCAATACAAATATTCTTATTGCATGCCAGCTAAAGTAGTAAATTATTGGTTTTCTCCTAAGACCACTGTTTAATTGGGGCGATAACCTTATCAACAGCCACCTAAGGTGAACAAAGCGATACAAGGATCCTAAACTTTTGACCAACTAATAAGTGCAAAGATACATGTTTCGCTTAATGGCCCAACAAGTCTTTCCCAGTACTTA…
>KJ806133.1C3
GTCCTAAGGTAGCAAATTTCCTTGTCGTCCTAATAACGACCTGCATGAAACATAGAACGATTCGATAGCTGTCTTGCACACACATCATGGTAAAATATTCATCAGTACGAATAATATGCTGACTAAAGTTTATTAACACTAAAGGACAAAAAGACCCTCTGAAGCTTTATAGGGATAAAACTTGGGTAACATTCTCAATACAAATATTCTTATTGCATGCCAGCTAAAGTAGTAAATTATTGGTTTTCTCCTAAGACCACTGTTTAATTGGGGCGATAACCTTATCAACAGCCACCTAAGGTGAACAAAGCGATACAAGGATCCTAAACTTTTGACCAACTAATAAGTGCAAAGATACATGTTTCGCTTAATGGCCCAACAAGTCTTTCCCAGTACTTA…
>KJ806132.1C2
GTCCTAAGGTAGCAAATTTCCTTGTCGTCCTAATAACGACCTGCATGAAACATAGAACGATTCGATAGCTGTCTTGCACACACATCATGGTAAAATATTCATCAGTACGAATAATATGCTGACTAAAGTTTATTAACACTAAAGGACAAAAAGACCCTCTGAAGCTTTATAGGGATAAAACTTGGGTAACATTCTCAATACAAATATTCTTATTGCATGCCAGCTAAAGTAGTAAATTATTGGTTTTCTCCTAAGACCACTGTTTAATTGGGGCGATAACCTTATCAACAGCCACCTAAGGTGAACAAAGCGATACAAGGATCCTAAACTTTTGACCAACTAATAAGTGCAAAGATACATGTTTCGCTTAATGGCCCAACAAGTCTTTCCCAGTACTTA…
>KJ806131.1C1
GTCCTAAGGTAGCAAATTTCCTTGTCGTCCTAATAACGACCTGCATGAAACATAGAACGATTCGATAGCTGTCTTGCACACACATCATGGTAAAATATTCATCAGTACGAATAATATGCTGACTAAAGTTTATTAACACTAAAGGACAAAAAGACCCTCTGAAGCTTTATAGGGATAAAACTTGGGTAACATTCTCAATACAAATATTCTTATTGCATGCCAGCTAAAGTAGTAAATTATTGGTTTTCTCCTAAGACCACTGTTTAATTGGGGCGATAACCTTATCAACAGCCACCTAAGGTGAACAAAGCGATACAAGGATCCTAAACTTTTGACCAACTAATAAGTGCAAAGATACATGTTTCGCTTAATGGCCCAACAAGTCTTTCCCAGTACTTA…
>KJ801958.1C1
TCCTAAGGTAGCAAATTTCCTTGTCGTCCTAATAACGACCTGCATGAAACATAGAACGATTCGATAGCTGTCTTGCACACACATCATGGTAAAATATTCATCAGTACGAATAATATGCTGACTAAAGTTTATTAACACTAAAGGACAAAAAGACCCTCTGAAGCTTTATAGGGATAAAACTTGGGTAACATTCTCAATACAAATATTCTTATTGCATGCCAGCTAAAGTAGTAAATTATTGGTTTTCTCCTAAGACCACTGTTTAATTGGGGCGATAACCTTATCAACAGCCACCTAAGGTGAACAAAGCGATACAAGGATCCTAAACTTTTGACCAACTAATAAGTGCAAAGATACATGTTTCGCTTAATGGCCCAACAAGTCCTTCCCAGTACTTAA…
>KF740699.1C7
GTAAAACGACGGCTGTAACTATAACGGTCCTAAGGTAGCAAATTTCCTTGTCGTCCTAATAACGACCTGCATGAAACATAGAACGATTCGATAGCTGTCTTGCACACACATCATGGTAAAATATTCATCAGTACGAATAATATGCTGACTAAAGTTTATTAACACTAAAGGACAAAAAGACCCTCTGAAGCTTTATAGGGATAAAACTTAGGTAACATTTTCAATACAAATATTCTTATTGCATGCCAGCTAAAGTAGTAAATTATTGGTTTTCTCCTAAGACTACTGTTTAATTGGGGCGATAACCTTATCAACAGCCACCTAAGGTGAACAAAGCGATACAAGGATCCTAAACTTTTGACCAACTAATAAGTGCAAAGATACATGTTTCGCTTAATG…
>HG515028.1C3
TTCCTAGTGAATTATATAATTGTATGACCAATCTGTATTAAGCTTTATTTGGATTGCCTTTGGGCAAACTTAAGCGGTTGAATAATGCGATTAATAAAGATTCAATATCCTTTTCTTGAAAAGATACCTCTTTGTAGAGAAAGAAAATCTTGCGGTATTGAGCATACTGAATTTATAGAGGTGGTGAATCTCTTCATAAGCTCTTTTATCTGTAACCTAGAATTTATTAGCTAAAGGATTATTAGTTAGATTTGTGTATTGTGAATGAAAGATGAAAAGAATACCGAAAGGTAGGTGAAAAGAACTATAAACCCAAGACCCATCATTACCCTAAATTATAACTGCTTGTAGAAGAAAGAATTATCGAATTTCAAGTTTATCCTTCAGGTGTATCTGATA…
>KY420170.1D3
TAAGGTAGCAAATTTCCTTGTCGTCCTAATAACGACCTGCATGAAACATAGAACGAATCGATAGCTGTCTTGCACACACATCATGGTAAAATATTCATCAGTACAAAGAATATGCTGTCTAAGTAATACATCTAACTAAAGGACAAAAAGACCCTTTGAAGCTTTATAGGGATAAAACTTTGATTGCATTTTTTAGCTTAGGCCGCTCAAAGATCTATATCTGAGGTGTGCCTTAATAAATTTATTTATTGGTCTTGCCTTTAAAATAAAGATCAAGACCACTGTTTAATTGGGGCGATAACCTTATTTAATCTACCTAAGGTGAACAAAGCGATACAAGGATTCTCCTAAATCACACCTCAGATATAGATCTTTAACCCCCGATTGGCCTAGGCTGTT…
>KJ801957.1D3
TAAGGTAGCAAATTTCCTTGTCGTCCTAATAACGACCTGCATGAAACATAGAACGAATCGATAGCTGTCTTGCACACACATCATGGTAAAATATTCATCAGTACAAAGAATATGCTGTCTAAGTAATACATCTAACTAAAGGACAAAAAGACCCTTTGAAGCTTTATAGGGATAAAACTTTGATTGCATTTTTTAGCTTAGGCCGCTCAAAGATCTATATCTGAGGTGTGCCTTAATAAATTTATTTATTGGTCTTGCCTTTAAAATAAAGATCAAGACCACTGTTTAATTGGGGCGATAACCTTATTTAATCTACCTAAGGTGAACAAAGCGATACAAGGATTCTCCTAAATCACACCTCAGATATAGATCTTTAACCCCCGATTGGCCTAGGCTGTT…
>KJ801956.1D2
TCCTAAGGTAGCAAATTTCCTTGTCGTCCTAATAACGACCTGCATGAAACATAGAACGAATCGATAGCTGTCTTGCACACACATCATGGTAAAATATTCATCAGTACAAAGAATATGCTGTCTAAGTAATACATCTAACTAAAGGACAAAAAGACCCTTTGAAGCTTTATAGGGATAAAACTTTGATTGCATTTTTTTAGCTTAGGCCGCTCAAAGATCTATATCTGAGGTGTGCCTTAATAAATTTATTTATTGGTCTTGCCTTTAAAATAAAGATCAAGACCACTGTTTAATTGGGGCGATAACCTTATTTAATCTACCTAAGGTGAACAAAGCGATACAAGGATTCTCCTAAATCACACCTCAGATATAGATCTTTAACCCCCGATTGGCCTAGGC…
>KJ801955.1D1
CCTAAGGTAGCAAATTTCCTTGTCGTCCTAATAACGACCTGCATGAAACATAGAACGAATCGATAGCTGTCTTGCACACACATCATGGTAAAATATTCATCAGTACAAAGAATATGCTGTCTAAGTAATACATCTAACTAAAGGACAAAAAGACCCTTTGAAGCTTTATAGGGATAAAACTTTGATTGCATTTTTTAGCTTAGGCCGCTCAAAGATCTATATCTGAGGTGTGCCTTAATAAATTTATTTATTGGTCTTGCCTTTAAAATAAAGATCAAGACCACTGTTTAATTGGGGCGATAACCTTATTTAATCTACCTAAGGTGAACAAAGCGATACAAGGATTCTCCTAAATCACACCTCAGATATAGATCTTTAACCCCCGATTGGCCTAGGCTG…
>JN558009.1D1
GACGGCTGTAACTATAACGGTCCTAAGGTAGCAAATTTCCTTGTCGTCCTAATAACGACCTGCATGAAACATAGAACGAATCGATAGCTGTCTTGCACACACATCATGGTAAAATATTCATCAGTACAAAGAATATGCTGTCTAAGTAATACATCTAACTAAAGGACAAAAAGACCCTTTGAAGCTTTATAGGGATAAAACTTTGATTGCATTTTTTAGCTTAGGCCGCTCAAAGATCTATATCTGAGGTGTGCCTTAATAAATTTATTTATTGGTCTTGCCTTTAAAATAAAGATCAAGACCACTGTTTAATTGGGGCGATAACCTTATTTAATCTACCTAAGGTGAACAAAGCGATACAAGGATTCTCCTAAATCACACCTCAGATATAGATCTTTA…
>JN558008.1D1
GACGGCTGTAACTATAACGGTCCTAAGGTAGCAAATTTCCTTGTCGTCCTAATAACGACCTGCATGAAACATAGAACGAATCGATAGCTGTCTTGCACACACATCATGGTAAAATATTCATCAGTACAAAGAATATGCTGTCTAAGTAATACATCTAACTAAAGGACAAAAAGACCCTTTGAAGCTTTATAGGGATAAAACTTTGATTGCATTTTTTAGCTTAGGCCGCTCAAAGATCTATATCTGAGGTGTGCCTTAATAAATTTATTTATTGGTCTTGCCTTTAAAATAAAGATCAAGACCACTGTTTAATTGGGGCGATAACCTTATTTAATCTACCTAAGGTGAACAAAGCGATACAAGGATTCTCCTAAATCACACCTCAGATATAGATCTTTA…
>JN558007.1D1
GACGGCTGTAACTATAACGGTCCTAAGGTAGCAAATTTCCTTGTCGTCCTAATAACGACCTGCATGAAACATAGAACGAATCGATAGCTGTCTTGCACACACATCATGGTAAAATATTCATCAGTACAAAGAATATGCTGTCTAAGTAATACATCTAACTAAAGGACAAAAAGACCCTTTGAAGCTTTATAGGGATAAAACTTTGATTGCATTTTTTAGCTTAGGCCGCTCAAAGATCTATATCTGAGGTGTGCCTTAATAAATTTATTTATTGGTCTTGCCTTTAAAATAAAGATCAAGACCACTGTTTAATTGGGGCGATAACCTTATTTAATCTACCTAAGGTGAACAAAGCGATACAAGGATTCTCCTAAATCACACCTCAGATATAGATCTTTA…
>JX221049.1E
TCGTCCTAATAACGACCTGCATGAAACATAGAACGATTCGATAGCTGTCTTGCACACACATCATGGTAAAATATTCATCAGTACAAATAATATGCTGCCGAAGATCAAGCACACTAAAGGACAAAAAGACCCTCTGAAGCTTTATAGGGATAAAACTTTGGCACCAAACCTTTATAAAATTGCTATCACCTGCACAAATACCTCTTAAAGAGGCTTGCTTGAGCCTAGGTGTCAGTTGGGATTTAAGATCAAGACCACTGTTTAATTGGGGCGATAACCTTATCTAAGCCACCTAAGGTGAACAAAGCGATACAAGGATCCTTAACATGCCCAACTAATAAGTGCAAAGATACATGTTTCGCTTAATGGCCCAACAAGTCCTTCCCAGTACTTAAATGC…
>JX221050.1F
CCTGCATGAAACATAGAACGATTCGATAGCTGTCTTGCACACACATCATGGTAAAATATTCATCAGTACAAATAATATGCTGCCGAAGTCGAGTGACACTAAAGGACAAAAAGACCCTCTGAAGCTTTATAGGGATAAAACTTGGGTAACATCGTGATCTTAATTATCTTATTGCATCCCAGCTAAAGCTCTACAGATTACTGATTTCTCCTAAGACCACTGTTTAATTGGGGCGATAACCTTATCCACAGCCACCTAAGGTGAACAAAGCGATACAAGGATCCTAAATACTAATTTGACCAACTAATAAGTGTAAAGATACATGTTTTGCTTAATGGCCCAACAAGTCCTTCCCAGTACTTAAATGCTATCTTAATGAGCTTTAAATTAATCTACCCG…
>KF740701.1F2
GTAAAACGACGGCTGTAACTATAACGGTCCTAAGGTAGCAAATTTCCTTGTCGTCCTAATAACGACCTGCATGAAACATAGAACGATTCGATAGCTGTCTTGCACACACATCATGGTAAAATATTCATCAGTACAAATAATATGCTGCACAACACTAAAGGACAAAAAGACCCTCTGAAGCTTTATAGGGATAAAACTTGGGTAACATCGTGATCTTAATTATCTTATTGCATCCCAGCTAAAGCTCTACAGATTACTGATTTCTCCTAAGACCACTGTTTAATTGGGGCGATAACCTTATCCACAGCCACCTAAGGTGAACAAAGCGATACAAGGATCCTAAATACTAATTTGACCAACTAATAAGTGTAAAGATACATGTTTTGCTTAATGGCCCAA…
>AJ872112.1H
CACGACGTTGTAAAACGACGGCTGTAACTATAACGGTCCTAAGGTAGCAAATTTCCTTGTCGTCTTAATAACGACCTGCATGAAACATAGAACGATTTGATAGCTGTCTTGCACAAACATCATGGTAAAATATTCATCAGTACAAATAATATGCTGTTGCCAACTAAAGGACAAAAAGACCCTTTGAAGCTTTATAGGGATAAAACTTGGGTAACATCTTGATCTAAATCGTCTTATTGCATACCAGCTAAAGTAGTACAAACCCTTATACGTACAGATTCCTGATCTCTCCTAAGACCACTGTTTAATTGGGGCGATAACCTTATCAAAAGCCAACTAAGGTGAACAAAGTGATACAAGGACCCTAGATACTAATTTGACCAACTAATAAGTGCAAAG…
>AJ872109.1H
CACGACGTTGTAAAACGACGGCTGTAACTATAACGGTCCTAAGGTAGCAAATTTCCTTGTCGTCTTAATAACGACCTGCATGAAACATAGAACGATTCGATAGCTGTCTTGCACAAACATCATGGTAAAATATTCATCAGTACAAATAATATGCTGCCGAACTAAAGGACAAAAAGACCCTTTGAAGCTTTATAGGGATAAAACTTGGGTAACATCTTGATCTAAATAGTCTTATTGCATACCAGCTAAAGTAGTACAAACTACGTACAGATTCCTGATCTCTCCTAAGACCACTGTTTAATTGGGGCGATAACCTTATCAAAAGCCAACTAAGGTGAACAAAGTGATACAAGGACCCTAGATACTAATTTGACCAACTAATAAGTGCAAAGATACATG…
>chvC1
ACTAAAGTTTATTAACACTAAAGGACAAAAAGACCCTCTGAAGCTTTATAGGGATAAAACTTGGGTAACATTCTCAATACAAATATTCTTATTGCATGCCAGCTAAAGTAGTAAATTATTGGTTTTCTCCTAAGACC
>chvC2
ACTAAAGTTTATTAACACTAAAGGACAAAAAGACCCTCTGAAGCTTTATAGGGATAAAACTTGGATAACATTCTCAATACAAATATTCTTATTGCATGCCAGCTAAAGTAGTAAATTATTGGTTTTCTCCTAAGACC
>chvC3
ACTAAAGTTTATTAACACTAAAGGACAAAAAGACCCTCTGAAGCTTTATAGGGATAAAACTTGGGTAACTTTCTCAATACAAATATTCTTATTGCATGCCAGCTAAAGTAGTAAATTATTGGTTTTCTCCTAAGACC
>chvC4
ACTAAAGTTTATTAACACTAAAGGACAAAAAGACCCTCTGAAGCTTTATAGGGATAAAACTTGGGGTAACATTCTCAATACAAATATTCTTATCTAAAGTAGTAAATTATTGGTTTTCTCCTAAGACC
>chvC5
ACTAAAGTTTATTAACACTAAAGGACAAAAAGACCCTCTGAAGCTTTATAGGGATAAAACTTGGGTAACATTCTCAATACAAATATTCTTATTGCATGCCAGCTAAAGTAGTAAATTATTGGTGTTTCTCCTAAGACC
>chvC6
ACTAAAGTTTATTAACACTAAAGGACAAAAAGACCCTCTGAAGCTTTATAGGGATAAAACTTGGGGTAACATTCTCAATACAAATATTCTTATTGCATGCCAGCTAAAGTAGTAAATTATTGGTTTTCTCCTAAGACC
>chvC7
ACTAAAGTTTATTAGCACTAAAGGACAAAAAGACCCTCTGAAGCTTTATAGGGATAAAACTTGGGTAACATTCTCAATACAAATATTCTTATTGCATGCCAGCTAAAGTAGTAAATTATTGGTTTTCTCCTAAGACC
>chvC8
ACTAAAGTTTATTAAGACTAAAGGACAAAAAGACCCTCTGAAGCTTTATAGGGATAAAACTTGGGTAACATTCTCAATACAAATATTCTTATTGCATGCCAGCTAAAGTAGTAAATTATTGGTTTTCTCCTAAGACC
>chvC9
ACTAAAGTTTATTAACACTAAAGGACAAAAAGACCCTCTGAAGCTTTATAGGGATAAAACTTGGGTAACATTCTCAATCAAATATTCTTATTGCATGCCAGCTAAAGTAGTAAATTATTGGTTTTCTCCTAAGACC
>chvC10
ACTAAAGTTTATTAGCACTAAAGGACAAAAAGACCCTCTGAAGCTTTATAGGGATAAAACTTGGGTAACATTCTCAATACAAATATTCTTATTGCATGCCAGCTAAAGTAGTAAATTATTAGTTTTCTCCTAAGACC
>chvC11
ACTAAAGTTTTTAACACTAAAGGACAAAAAGACCCTCTGAAGCTTTATAGGGATAAAACTTGGGTAACATTCTTAATCAAATATTCTTATTGCATGCCAGCTAAAGTAGTAAATTATTGGTTTTCTCCTAAGACC
>chvC12
ACTAAAGTTTATTAACACTAAAGGACAAAAAGACCCTCTGAAGCTTTATAGGGATAAAACTTGGGTAACATTCTCAATACAAATATTCTTATTGCATGCCAGCTAAAGTATTAAATTTATTGGTTTTCTCCTAAGACC
>chvC13
ACTAAAGTTTATTAACACTAAAGGACAGAAAGACCCTCTGAAGCTTTATAGGGATAAAACTTGGGTAACTTTCTCAATACAAATATTCTTATTGCATGCCAGCTAAAGTAGTAAATTATTGGTTTTCTCCTAAGACC
>chvH1
CCGAACTAAAGGACAAAAAGACCCTTTGAAGCTTTATAGGGATAAAACTTGGGTAACATCTTGATCTAAATAGTCTTATTGCATACCAGCTAAAGTAGTACAAACTACGTACAGATTCCTGATCTCTCCTAAGACC
>chvH2
CCGAACTAAAGGACAAAAAGACCCTTTGAAGCTTTATAGGGATAAAACTTGGGTAACATCTTGATCTAAATAGTCTTATTGCATACCAGCTAAAGTAGTACGTCCCTACGTACAGATTCCTGATCTCTCCTAAGACC
>chvH3
CCGAACTAAAGGACAAAAAGACCCTTTGAAGCTTTATAGGGATAAAACTTGGGTAACATCTTGATCTAAATAGTCTTATTGCATACCAGCTAAAGTAGTACTACACTACGTACAGATTCCTGATCTCTCCTAAGACC
>chvH4
NNNAACTAAAGGACAAAAAGACCCTTTGAAGCTTTATAGGGATAAAACTTGGGTAACATCTTGATCTAAATCGTCTTATTGCATACCAGCTAAAGTAGTACAAACCCTTATACGTACAGATTCCTGATCTCTCCTAAGACC
>chvH5
CCGAACTAAAGGACAAAAAGACCCTTTGAAGCTTTATAGGGATAAAACTTGGGTAACATCTTGATCTAAATAGTCTTATTGCATACCAGCTAAAGTAGTACCACTACGTACAGATTCCTGATCTCTCCTAAGACC
>chvB1
CTGACACTAAAGGACAAAAAGACCCTTTGAAGCTTTATAGGGATAAAACTCAGCTTTAAATCAACAAACAATGAAATCCATCTTGTTGCTTCTCCGCTTTTAAAATTGCTAAAGCCTTACAAGATTTACAACATCAAGACC
>chvB2
CTGACACTAAAGGACAAAAAGACCCTTTGAAGCTTTATAGGGATAAAACTCAGCTTTAAATCAACAAACAATGAAATCCATCTTGTTGCTTCTCCGCTTTTTAAATTGCTAAAGCCTTACAAGATTTACAACATCAAGACC
>chvB3
CTGACACTAAAGGACAAAAAGACCCTTTGAAGCTTTATAGGGATAAAACTCATTTACATTTCACATTGTTCATTATTATTAATCTTGTTGCTTCTCCGCAAACCTGTGTTGTAGTCGAAGGGTTTTCTGTTCGACCCAACATTAATTGCTAAAGCCTTACAAGATTTACAACATCAAGACC
>chvB4
CTGACACTAAAGGACAAAAAGACCCTTTGAAGCTTTATAGGGATAAAACTCAGCTTTAAATGAAATCCATCTTGTTGCTTCTCCGCTAAATTGTAAATGCCCGAAGGGCTAAAGCCTTACAAGATTTACAACATCAAGACC
>chvB5
GTGACACTAAAGGACAAAAAGACCCTTTGAAGCTTTATAGGGATAAAACTCAGCTTTAAATCAACAAACAATGAAATCCATCTTGTTGCTTCTCCGCTTTTTAAATTGCTAAAGGCTTACAAGATTTACAACATCAAGACC
>chvB6
CTGACACTAAAGGACAAAAAGACCCTTTGAAGCTTTATAGGGATAAAACTCTGGTTAACGAAGTGTCCTCTGATAGCGTGTTGTTAAATCCATCGAAGCGGTGTTCATCTTGTTGCTTCTCCGCTTTTTTAATTGCTAAAGCCTTACAAGATTTACAACATCAAGACC
>chvB7
TTGACACTAAAGGACAAAAAGACCCTTTGAAGCTTTATAGGGATAAAACTCATTTACCAGAATGGATTCACTTATCGCTAGCATTCATTTATTATCTTGTTGCTTCTCCGCTTTTTAATTGCTAAAGCCTTATCCCGAAGGAATCCACCGAAGGTGGACAAGATTTACAACATCAAGACC
>chvB8
CTGACACTAAAGGACAAAAAGACCCTTTGAAGCTTTATAGGGATAAAACTTATTTATTTGTCCACATTAAATTAATCTTGTTGTTTCTCCGCAAGTTTATTGCTAAAGCCTTACAAGATTTACAACATTAAGACC
>chvB9
CTGACACTAAAGGACAAAAAGACCCTTTGAAGCTTTATAGGGATAAAACTCACCTTTAAATCAACAAACAATGAAATCCATCTTGTTGCTTCTCCGCTTTTTAAATTGCTAAAGCCTTACAAGATTTACAACATCAAGACC
>chvB10
CTGACACTAAAGGACAAAAAGACCCTTTGAGGCTTTATAGGGATAAAACTCAGCTTTAAATCAACAAACAATGAAATCCATCTTGTTGCTTCTCCGCTTTTTAAATTGCTAAAGCCTTACAAGATTTACAACATCAAGACC
>chvB11
GTGACACTAAAGGACAAAAAGACCCTTTGAAGCTTTATAGGGATAAAACTCAGCTTTAAATCAACAAACAATGAAATCCATCTTGTTGCTTCTCCGCTTTTTAAATTGCTAAAGCCTTACAAGATTTACAACATCAAGACC
>chvB12
GTGACACTAAAGGACAAAAAGACCCTTTGAAGCTTTATAGGGATAAAACTCACCTTTAAATCAACAAACAATGAAATCCATCTTGTTGCTTCTCCGCTTTTTAAATTGCTAAAGCCTTACAAGATTTACAACATCAAGACC
>chvB13
CTGACACTAAAGGACAAAAAGACCCTTTGAAGCTTTATAGGGATAAAACTCAGCTTTAAATCAACAAACAATGAAATCCATCTTGTTGCTTCTCCGCTTTTAAATTGCTAAAGCCTTACAAGATTTACAACATCAAGACC
>chvB14
CTGACACTAAAGGACAAAAAGACCCTTTGAAGCTTTATAGGGATAAAACTCATTTACTCTATTCATTTTCAGCCTTCGGCATTTATTATCTTGTTGCTTCTCCGCTTTTAAAATGATGTTGTTGTTAACAACAACATATTTAATTGCTAAAGCCTTACAAGATTTACAACATCAAGACC
>chvB15
CTGACACTAAAGGACAAAAAGACCCTTTGAAGCTTTATAGGGATAAAACTCATTTACTCTATTCATTTTCAGCCTTCGGCATTTTATTATCTTGTTGCTTCTCCGCTTTTAAAATGATGTTGTTGTTAACAACAACATATTTAATTGCTAAAGCCTTACAAGATTTACAACATCAAGACC
>chvB16
CTGACACTAAAGGACAAAAAGACCCTTTGAAGCTTTATAGGGATAAAACTCAGCTTTAAATCAACAAACAATGAAATCCATCTTGTTGCTTCTCCGCTCTTAAAATTGCTAAAGCCTTACAAGATTTACAACATCAAGACC
>chvB17
CTGACACTAAAGGACAAAAAGACCCTTTGAAGCTTTATAGGGATAAAACTCAGCTTTAAATCACCAAACAATGAAATCCATCTTGTTGCTTCTCCGCTTTTTAAATTGCTAAAGCCTTACAAGATTTACAACATCAAGACC
>chvB18
TGGTAACTAAAGGACAAAAAGACCCTTTGAAGCTTTATAGGGATAAAACTCAGCTTTAAATCCATCTTGTTGCTTCTCCGCTTTTTAAATTGCTAAAGCCTTACAAGATTTACAACATCAAGACC
>chvB19
CTGACACTAAAGGACAAAAAGACCCTTTGAAGCTTTATAGGGATAAAACTCAGCTTACGTAAATCCATCTTGTTGCTTCTCCGCTTTATTACAACAACTGTTGGTTGCTAAAGCCTTACAAGATTTACAACATCAAGACC
>chvB20
CTGACACTAAAGGACAAAAAGACCCTTTGAAGCTTTATAGGGATAAAACTCAGCTTCAAATCAACAAACAATGAAATCCATCTTGTTGCTTCTCCGCTTTTTAAATTGCTAAAGCCTTACAAGATTTACAACATCAAGACC
>chvB21
CTGACACTAAAGGATAAAAAGACCCTTTGAAGCTTTATAGGGATAAAACTCAGCTCTAAATCAACAAACAATGAAATCCATCTTGTTGCTTCTCCGCTTTTTAAATTGCTAAAGCCTTACAAGATTTACAACATCAAGACC
>chvB23
CTGACACTAAAGGACAAAAAGACCCTTTGAAGCTTTATAGGGATAAAACTCAGCTTTAAATCAACAAACAATGAAATCCATCTTGTTGCTTCTCCGCTTTTTAAATTGCTAAAGCCTTACAAGATTTACAGCATCAAGACC
>chvB24
NTGACACTAAAGGACAAAAAGACCCTTTGAAGCTTTATAGGGATAAAACTCAGCTTTAAATCAACAAACAATGAAATCCATCTTGTTGTTTCTCCGCTTTTTAAATTGCTAAAGCCTTACAAGATTTACAACATCAAGACC
>chvB25
CTGACACTAAAGGACAAAAAGACCCTTTGAAGCTTTATAGGGATAAAACTCAGCTTTAAATCAACAAACAATGAAATCCGTCTTGTTGCTTCTCCGCTTTTTAAATTGCTAAAGCCTTACAAGATTTACAACATCAAGACC
>chvB26
CTGACACTAAAGGACAAAAAGACCCTTTGAAGCTTTATAGTGATAAAACTCAGCTTTAAATCAACAAACAATGAAATCCATCTTGTTGCTTCTCCGCTTTTTAAATTGCTAAAGCCTTACAAGATTTACAACATCAAGACC
>chvI1
TAGAAGTATTGAATTATCCAAAGGACAAAAAGACCCTTTGAAGCTTTATAAAGATAGAACTTGTGTAAAGGTGGTGATTAAACATTCCTGAATGCAATCTGATTGCATTTATAAATAGCTGAAGCTCTTATCTGAACCCATATTATGTTAGTCC
>chvI2
TAGAAGTATTGAATTATCCAAAGGACAAAAAGACCCTTTGAAGCTTTATAAAGATAGAACTTGTGTAAAGGTGGTGATTAAACATTCCTGAATGCAATCTGATTGCATTTATAAATAGCTGAAGCTCTTATCTGAACCTATATTATGTTAGTCC
>chvI3
TAGAAGTATTGAATTATCCAAAGGACAAAAAGACCCTTTGAAGCTTTATAAAGATAGAACTTGTGTAAAGGTGGTGATTAAACATTCCTGAATGCAATCTGATTGCATTTATAAATAGCTGAAGCTCTTATCTGAATCTATATTATGTTAGTCC
>chvF1_
CCGAAGTCGAGTGACACTAAAGGACAAAAAGACCCTCTGAAGCTTTATAGGGATAAAACTTGGGTAACATCGCGATCTAAATTATCTTATAAATGCTACCTTACATAGAATCGGGAGTACGGCAGACGTTATTCTCCCAGCTAAAGTGGTGGAGATCGCAGGAACTAAAACGATATAAATGGTAGACGTTATTCTATAGACC
>chvF2
CCGAAGTCGAGTGACACTAAAGGACAAAAAGACCCTCTGAAGCTTTATAGGGATAAAACTTGGGTAACATCGCGATCTAAATTATCTTATAAATGCTACCTTACATAGAATCGGGAGTACGGCAGACGTTATTCTCCCAGCTAAAGTGGTGGAGATCGCAGTTATTTTATCAACAAAGGGATCACGATATAAATGGTAGACGTTATTCTATAGACC
>chvF3
TCAACACACATCGATCTAAAGGACAAAAAGACCCTCTGAAGCTTTATAGGGATAAAACTTGGGTAACATCTTGATCTACAATGTCTCTTATTGCATCCCAGCTAAAGCCAGCTAAAGTGATGGAGATCACGTATTTTTGTCAAAATAAACTAATTTCTCTAAGACC
>chvF4
CCACACACATCAATCTCAAGGACAAAAAGACCCTCTGAAGCTTTATAGGGATAAAACTTGGGTAACATCGCGATCTGCAATGTCTCTTATTGCATCCCAGCTAAAGTGGTGGAGATCACGATATAAATCTATAAATCAGATCATTTGAACTAATTTCTCTAAGACC
>chvF5
CCGAAGTCGAGTGACACTAAAGGACAAAAAGACCCTCTGAAGCTTTATAGGGATAAAACTTGGATTGCATCGCGATCTAAATTATCTTATTGCATCGCAGCTAAAGTGAATAGATTTCTGATTTCTCCTAAGACC
>chvF6
CCTTCAGTCGAGTGACACTAAAGGACAAAAAGACCCTCTGAAGCTTTATAGGGATAAAACTTGGAATGCATCGCGATCTAAATTATCTTATTGCATCGCAGCTAAAGTGAATAGATTTCTGATTTCTCCTAAGACC
>chvF7
CACAACACTAAAGGACAAAAAGACCCTCTGAAGCTTTATAGGGATAAAACTTGGGTAACATCGTGATCTTAATTATCTTATTGCATCCCAGCTAAAGCTCTACAGATTACTGATTTCTCCTAAGACC
>chvF8
CTGAAGTCGAGTGACACTAAAGGACAAAAAGACCCTCTGAAGCTTTATAGGGATAAAACTTGGGTAACTCATGATCTTAATTATCTTATTGCATCCCAGCTAAAGCTCTACAGATTACTGATTTCTCCTAAGACC
>chvF9
CCGAAGTCGAGTGACACTAAAGGACAAAAAGACCCTCTGAAGCTTTATAGGGATAAAACTTGGGTAACATCGTGATCTTAATTATCTTATTGCATCCCAGCTAAAGCTCTACAGATTACTGATTTCTCCTAAGACC
>chvD1
TCTAAGTAATACATCTAACTAAAGGACAAAAAGACCCTTTGAAGCTTTATAGGGATAAAACTTTGATTGCATTTTTTAGCTTAGGCCGCTCAAAGATCTATATCTGAGGTGTGCCTTAATAAATTTATTTATTGGTCTTGCCTTTAAAATAAAGATCAAGACC
>chvD2
CCCTAACAACGTTATAGGACAAAAAGACCCTCTGAACCTTTATAGGGATAAAATTTAGTACAGCTTCTATACACGTAATCTTCATTTCATGGATTTCTCAATACCATTCATGCCATTCATTGAGAATACAACAAGATAAATCTTCTTATCAAATCTTAGATGG
>chvD3
TTGTCTTTTTGTAGCTAAAGGACAAAAAGACCCTTTGAAGCTTAATAGAGATAGTTTTTCGAATTCTTTGTGCTAAAATATCAGATTTTCTTGTATTTGCAAGAGTTAATTGCATATAACTTGATCAAGACC
>chvE1
CCGAAGATCAAGCACACTAAAGGACAAAAAGACCCTCTGAAGCTTTATAGGGATAAAACTTTGGCACCAAACCTTTATAAAATTGCTATCACCTGCACAAATACCTCTTAAAGAGGCTTGCTTGAGCCTAGGTGTCAGTTGGGATTTAAGATCAAGACC
>chvG1
CCTCAGTAAGCATCTAACTAAAGGACAAAAAGACCCTTTGAAGCTTTATAGGGATAAAACTTGGGTAAGATATCTATTCTGCTGGTATTTTCTTTTTGCGTGTAGTGCTAAAGTAAACATTAATACACCCTAGCTT
>chvG4
CAGTAAGCTCTCTAAAGGTCTATAAGGCCCTTTAAGCTTTATAGGGATAAAACTTGGGTAAGATATCTATTCTGCTGGTATTTTCTTTTTGCGTGTAGTGTTAAGTAAACATTAATACACCCTAGCTT
>chvG5
CCTCAGTAAGCATCTAAACTAAAGGACAAAAAGACCCTTTGAACTTTAATAGGGATAAAACTTGGGTAAGAAATCTATTCTGCTGGTATTTTCTTTTTGCGTGTAGTGCTAAAGTAAATTAATACACCCTAGCTT
>chvG6
CCTCAGTAAGCATCTAACTAAAGGACAAAAAGACCCTTTGAAGCTTTATAGGGATAAAACTTGGGTAAGATATCTATTCTGCTGGTATTTTCTTTTTTGCGTGTAGTGCTAAAGTTTACATTAATACACCCTAGCTT
>chvG7
CCTCAGTAAGCATCTAACTAAAGGACAAAAAGACCCTTTGAAGCTTTATAGGGATAAAACTTGGGTAAGATATCTATTCTGCTGGTATTTTCTTTTTGCGTGTAGTGCTAAACTAAACATTAATACTCCCTAGCTT
>chvG8
CCTCAGTAAGCATCTAACTAAAGGACAAAAAGACCCTTTGAAGCTTTATAGGGATAAAACTTGGGTAAGATATCTATTCTGCTGGTATTTTCTTTTTGCGCTCCGTGCTAAAGTAAAATTAATACACCCTAGCTT
>chvG9
CCTCAGTAAGCATCTAACTAAAGGACAAAAAGACCCTTTGAAGCTTTATAGGGATAAAACTTGGGTAAGATATCTATTCTGCTATTGTGTTCTTTTTGCGTGTAGTGCTAAAGTAAAGACTCGAACACCCTAGCTT
>chvG2
CCTCAGTAAGCATCTAACTAAAGGACAAAAAGACCCTTTGAAGCTTTATAGGGATAAAACTTGGGTAACAGGATTCTGCTTATTTTCTTTTTCTAAGCGTAGCGTTGTAGTGCTAAAGTAAACATTATAATAAGGAACGATTAACACCCTAGCTT
>chvG3
CCTCAGTAAGCATCTAACTAAAGGACAAAAAGACCCTTTGAAGCTTTATAGGGATAAAACTTGGGTAAGCTCGGTATTCTGCTTATTTTCTTTTTCTAAGCGTAGCGTTGTAGTGCTAAAGTAAACATTATAATAAGGAACGATTAACACCCTAGCTT
>chvG10
CCTCAGTAAGCATCTAACTAAAGGACAAAAAGACCCTTTGAAGCTTTATAGGGATAAAACTTGGGTAAGATATCTATTCTGCTGGTATTTTCTTTTTGCGTGTAGTGCTAAAGTAAAATTAATACACCCTAGCTT
>chvG11
CCTCAGTAAGCATCTAACTAAAGGACAAAAAGACCCTTTGAAGCTTTATAGGGATAAAACTTGGGTAAGATATCTATTCTGCTGGTATTTTCTTTTTGCGCTCCTTGCTAAAGTAAACATTAATACACCCTAGCTT
>chvG12
CCTCAGTAAGCATCTAACTAAAGGACAAAAAGACCCTTTGAAGCTTTATAGGGATAAAACTTGGGTAAGATATCTATTCTGCTGGTATTTTCTTTTTGCGTGTGGTGCTAAAGTAAAATTAATACACCCTAGCTT
>chvG13
CCTCAGTAAGCATCTAACTAAAGGACAAAAAGACCCTTTGAAGCTTTATAGGGATAAAACTTGGGTAAGATATCTATTCCGCTGGTATTTTCTTTTTGCGTGTAGTGCTAAAGTAAACATTAATACACCCTAGCTT
>chvG14
CCTCAGTAAGCATCTAACTAAAGGACAAAAAGACCCTTTGAAGCTTTATAGGGATAAAACTTGGGTAAGATATCTATTCTGCTGGTATTTTCTTTTTGCGTGTAGTGCTAAAGTAAAATTAATACACTCTAGCTT
>chvG15
CCTCAGTGAGCATCTAACTAAAGGACAAAAAGACCCTTTGAAGCTTTATAGGGATAAAACTTGGGTAAGCTCGGTATTCTGCTTATTTTCTTTTTCTAAGCGTAGCGTTGTAGTGCTAAAGTAAACATTATAATAAGGAACGATTAACACCCTAGCTT
>chvG16
CCTCAGTAAGCATCTAACTAAAGGACAAAAAGACCCTTTGAAGCTTTATAGGGATAAAACTTGGGTAAGATATCTATTCTGCTGGTATTGTCTTTTTGCGCTCCTTGCTAAAGTAAACATTAATACACCCTAGCTT
>chvG17
CCTCAGTAAGCATCTAACTAAAGGACAAAAAGACCCTTTGAAGCTTTACAGGGATAAAACTTGGGTAAGATATCTATTCTGCTGGTATTTTCTTTTTGCGTGTAGTGCTAAAGTAAACATTAATACACCCTAGCTT
>chvG18
CCTCAGTAAGCATCTAACTAAAGGACAAAAAGACCCTTTGAAGCTTTATAGGGATAAACTTGGGTAAGATATCTATTCTGCTGGTATTTTCTTTTTGCGTGTAGTGCTAAAGTAAACATTAATACACCCTAGCTT
>chvA1
GTGAGCTAAGACCACACTAAAGGACAAAAAGACCCTCTGAAGCTTTATAGGGATAAAATCTAGTACACATCCAGGCGTTTATAAGCTGATGGCCCCAAGAAGCGAGACGATGACGATAAAGAGCCAGAAGATGCAGCGTGGTAAACACAAG
>chvA2
GTGAGCTAAGACCACACTAAAGGACAAAAAGACCCTCTGAAGCTTTATAGGGATAAAATCTAGTACACATCCAGGCGTTTGTATACAAGGTGATGGCCCCAAGAAGCGAGACGATGACGATAAAGAGCCAGAAGATGCAGCGTGGTAAACACAAG
>chvA3
GCTCACTAAGACCACACTAAAGGACAAAAAGACCCTCTGAAGCTTTATAGGGATAAAATCTAGTATCTCCATGCCCCCCATCACCCAAGACACAAGAAGCGAGAAAGACAGGCATTACTACTATGCAACGACCGAAGTTAGTCTAAAG
>chvA4
GCTCGCTAAGACCACACTAAAGGACAAAAAGACCCTCTGAAGCTTTATAGGGATAAAATCTAGTACACATCCAGGCGTTTATAAGCTGATGGCCCCAAGAAGCGAGACGATGACGATAAAGAGCCAGAAGATGCAGCGTGGTAAAACAAG
>chvA5
GATGCTAAGGCCACACTAAAGGACAAAAAGACCCTTCTGAACGCTTTATATGGGATAAAATTCTAGTACAACATACCAGGCGTTTATAAGCTGATGGCCCCAAGAAGCGAGACGATGACGATAAAGAGCCAGAAGATGCAGCGGTGGTAAACACAA
>chvA6
GTGAGCTAAGACCACACTAAAGGACAAAAAGACCCTCTGAAGCTTTATAGGGATAAAATCTAGTACACATCCAGGCGTTTATAAGCTGATGGCCCAAGAAG
>chvA7
GTGAGCTAAGACCACACTAAAGGACAAAAAGACCCTCTGAAGCTTTATAGGGATAAAATCTAGTACACATCCAGGCGTTTATAAGCTGATGGCCTCAAGAAGCGAGACGATGACGATAAAGAGCCAGAAGATGCTGCGTGGTAAACACAAG
>chvA8
GTGAGCTAAGACCACACTAAAGGACAAAAAGACYCTCTGAAGCTTTATAGGGATAAAATCTAGTACACATCCAGGCGTTTATAAGCTGATGGCCCCAAGAAGCGAGACGATGACGATAAAGAGCCAGAAGATGCAGCGTGGTAAAACAAG
>chvA9
GTGAGCTAAGACCACACTAAAGGACAAAAAGACCCTCTGAAGCTTTATAGGGATAAAATCTAGTACACATCCAGGCGTTTATAAGCTGATGGCCCCAAGAAGCGAGACGATGACGATAAAGAGCCAGAAGATGCTGCGTGGTAAACACAAG
>chvA10
GCTCGCTAAGACCACACTAAAGGACAAAAAGACCCTCTGAAGCTTTATAGGGATAAAATCTAGTACACATCCAGGCGTTTGTATACAAGGTGATGGCCCCAAGAAGCGMGACGATGACGATAAAGAGCCAGAAGATGCAGCGTGGTAAACACAAG
>chvA11
GTGAGCTAAGACCACACTAAAGGACAAAAAGACCCTCTGAAGCTTTATAGGGATAAAATCTAGTACACATCCAGGCGTTTATAAGCTGATCGCCCCAAGAAGCGAGACGATGACGATAAAGAGCCAGAAGATGCAGCGTGGTAAACACAAG
>chvA12
GTGAGCTAAGACCACACTAAAGGACAAAAGACCCTCTGAAGCTTTATAGGGATAAAATCTAGTACACATCCAGGCGTTTGTATACAAGGTGATGGCCCCAAGAAGCGAGACGATGACGATAAAGAGCCAGAAGATGCAGCGTGGTAAACACAAG
>chvA13
GTGAGCTAAGACCACACTAAAGGACAAAAAGACCCTCTGAAGCTTTATAGGGATAAAATCTAGTACACATCCAGGCGTTTATAAGCTGATCGCTCCAAGAAGCGAGACGATGACGATAAAGAGTCAGAAGATGCAGCGTGATAAACACAAG
>chvA14
GTGAGCTAAGACCACACTAAAGGACAAAAAGACCCTCTGAAGCTTTATAGGGATAAAATCTAGTACACATCCAGGCGTTTGTATACAAGGTGATGGCCCCAAGAAGCGAGACGATGACGATAAAGAGCCGGAAGATGCAGCGTGGTAAACACAAG
>chvA15
GCTCGCTAAGACCACACTAAAGGACAAAAAGACCCTCTGAAGCTTTATAGGGATAAAATCTAGTACACATCCAGGCGTTTATAAGCTGATGGCCCCAAGAAGCGAGACGATGACGATAAAGAGCCAGAAGATGCAGCGTGGTAAACACAAG
>chvA16
GTGAGCTAAGACCACACTAAAGGACAAAAAGACCCTCTGAAGCTTTATAGGGATAAAATCTAGTACACATCCAGGCGTTTGTATACAAGGTGATGGCCCCAAGAAGCGGGACGATGACGATAAAGAGCCAGAAGATGCAGCGTGGTAAACACAAG
>chva17
GTGAGCTAAGACCACACTAAAGGACAAAAAGACCCTCTGAAGCTTTATAGGGATAAAATCTAGTACACATCCAGGCGTTTGTATACAAGGTGATGGCCCCAAGAAGCGAGACGATGACGATAAAGAGCCAGAAGATGCAGCGTGGTAAGCACAAG
>chvA18
GCTCACTAAGACCACACTAAAGGACAAAAAGACCCTCTGAAGCTTTATAGGGATAAAATCTAGTATCTCCATGCCCCCCATCACCCAAGACACACTCTGCGAGAAAGACAGGCATTACTACTATGCAACGACCGAAGTTAGTCTAAAG
>chvA19
GTGAGCTAAGACCACACTAAAGGACAAAAAGACCCTCTGAAGCTTTATAGGGATAAAATCTAGTACACATCCAGGCGTTTGTATACAAGGTGATGGCCCCAAGAAGCGAGACGACGACGATAAAGAGCCAGAAGATGCAGCGTGGTAAACACAAG
>chvA20
GCTCGCTAAGACCACACTAAAGGACAAAAAGACCCTCTGAAGCTTTATAGGGATAAAATCTAGTACACATCCAGGCGTTTATAGGCTGATGGCCCCAAGAAGCGAGACGATGACGATAAAGAGCCAGAAGATGCAGCGTGGTAAACACAAG
>chvA21
GCGAGCTAAGACCACACTAAAGGACAAAAAGACCCTCTGAAGCTTTATAGGGATAAAATCTAGTACACATCCAGGCGTTTGTATACAAGGTGATGGCCCCAAGAAGCGAGACGATGACGATAAAGAGCCAGAAGATGCAGCGTGGTAAACACAAG
>chvA22
GTGAGCTAAGACCACACTAAAGGACAAAAAGACCCTCTGAAGCTTTATAGGGATAAAATCTAGTACACATCCAGGCGTTTGTAAACAAGGTGATGGCCCCAAGAAGCGAGACGATGACGATAAAGAGCCAGAAGATGCAGCGTGGTAAACACAAG
>chout1_Gymnodinium_simplex
ATTAGGCATGTGTGTGCGCATCCAAATGTAAAAGGACACTAAGACCCTCTGAAGCTTTCTAGGGATAAAATTGATTACAGCATTGTCGGTAGTTGTTGCACATTGGCTCATTGGCTAGACCATCCTCTTTGCCCACCAAATGTACCAAATAATGACAATCGG
>chout2_Polarella_glacialis
TGAGAATTATTTTACTCAAATCAAGGTTGTTATAGGACAAAAAGACCCTGTGAAGCTTTATAGGGATAAAATTCAGTACAGGTTCTATATCAATATATCTTCATTTCATGGAAAAACCAACTTTATTTCATTCGATATGAACTTAGAATTATGCCTATGTTTTCCATATATGCAAGACACCATCCTGTGAGAATTGCGAATTAAAGAACGATTTGTGAATATCATGTTAGATGG
>chout21_AY055242_Heterocapsa_sp
GTAGTGTGAAGATACTCTAACAACGTTATAGGACAAAAAGACCCTGTGAACCTTTATAGGGATAAAATTTAGTAGAGGTTCTATATTAATATATCGCTTCGGCTGGGATGGAAAAAGTTTGAGATACCATTCATTGAGAATAGAATAAGATAAATCAGTTAGTTATGCACATCATGTGCTCACGCAATGCGCGTTTTATATTTGTCAAATGTTAGATGGGCTATTTAATTGGGGC
>chout30_JQ639745_Peridinium_palatinum
GTAGTGTGAAGATACCCTAACAACGTTATAGGACAAAAAGACCCTGTGAACCTTTATAGGGATAAAATTTAGTACAGCTTTATTTTCATCTTCATTTCATGGTCTATTCCATTCATTGAGAATACAATAAGATAAATCTTCTTATCACACACTACATGGGCTGTTTAATTGGGGC
>chout20_GU219502_Heterocapsa_sp
GTAGTGTGAAGATACTCTAACAACGTTATAGGACAAAAAGACCCTGTGAACCTTTATAGGGATAAAATTTAGTAGAGGTTCTATATTAACATATCGCTTCGGCTAGGATGGAAAAAGTTTGAGATACCATTCATTGAGAATAGAATAAGATAAATCAGTTAATTATTAATAATCACTTTTATAGTGTCGTATATTTGTCAAATGTTAGATGGGCTATTTAATTGGGGCG
